# Supplementary material for: Royal jelly with ellagic acid inhibits the glycolytic pathway and induces apoptosis through multiple pathways in colorectal cancer
Source: Turk J Biol. 2025 Sep 8;49(6):675–89. doi: 10.55730/1300-0152.2770 (PMC12604935; doi:10.55730/1300-0152.2770)
Supplement: Supplementary file 1 [file tjb-49-06-675.xlsx]

## Sheet: HT29 DEGs-case vs. cntrl
Gene	Chromosome	Region	Max group mean	log2FC	Fold change	P_value	FDR_p_value	Bonferroni	Gene ID	ENSEMBL	Biotype
RGPD1	2	87135076..87241104	22.0028	11.1468	2267.34	0.00357974	0.0199587	1	ENSG00000187627	ENSG00000187627	protein_coding
CYP4B1	1	47223510..47285085	8.15163	4.26247	19.1924	5.03623e-07	1.02943e-05	0.00802927	ENSG00000142973	ENSG00000142973	protein_coding
PIEZO2	18	complement(10666480..11148587)	1.84656	4.19988	18.3776	7.63724e-07	1.4977e-05	0.0121761	ENSG00000154864	ENSG00000154864	protein_coding
ACTL7A	9	111624603..111626035	5.44245	3.87675	14.6899	0.00604125	0.0301508	1	ENSG00000187003	ENSG00000187003	protein_coding
MYBPC3	11	complement(47352957..47374253)	1.82733	3.87675	14.6899	0.00604125	0.0301508	1	ENSG00000134571	ENSG00000134571	protein_coding
DNAH2	17	7620672..7737062	0.4178	3.76226	13.5692	0.00791366	0.0372033	1	ENSG00000183914	ENSG00000183914	protein_coding
ADAM11	17	42836399..42859214	1.38348	3.6379	12.4485	0.0105246	0.0463218	1	ENSG00000073670	ENSG00000073670	protein_coding
TRIB3	20	361261..378203	80.18	3.48246	11.177	7.37683e-43	5.6589e-40	1.17609e-38	ENSG00000101255	ENSG00000101255	protein_coding
EDAR	2	complement(109510927..109605828)	2.16873	3.2669	9.62576	0.00196437	0.0123042	1	ENSG00000135960	ENSG00000135960	protein_coding
SERPINE1	7	100770370..100782547	8.4629	3.23293	9.40176	2.9833e-07	6.47342e-06	0.00475628	ENSG00000106366	ENSG00000106366	protein_coding
HMGCS2	1	complement(120290619..120311528)	3.50015	3.17443	9.02817	0.00273129	0.016088	1	ENSG00000134240	ENSG00000134240	protein_coding
MCTP1	5	complement(94039446..94620279)	0.645134	2.96956	7.83299	0.00548307	0.028041	1	ENSG00000175471	ENSG00000175471	protein_coding
PLIN4	19	complement(4502204..4517716)	1.7976	2.96065	7.78477	0.000828526	0.00610097	1	ENSG00000167676	ENSG00000167676	protein_coding
AVIL	12	complement(58191159..58212487)	33.8216	2.89544	7.44071	1.33917e-34	7.27673e-32	2.13504e-30	ENSG00000135407	ENSG00000135407	protein_coding
ATF3	1	212738676..212794119	6.14463	2.88136	7.36843	1.32744e-06	2.40767e-05	0.0211634	ENSG00000162772	ENSG00000162772	protein_coding
GGT2	22	complement(21562262..21581926)	15.867	2.85818	7.25101	3.1434e-09	1.05925e-07	5.01153e-05	ENSG00000133475	ENSG00000133475	protein_coding
DDIT3	12	complement(57910371..57914300)	579.045	2.8555	7.23755	2.22206e-72	9.65931e-69	3.54264e-68	ENSG00000175197	ENSG00000175197	protein_coding
CELSR1	22	complement(46756731..46933067)	0.561684	2.85507	7.2354	0.00793236	0.0372375	1	ENSG00000075275	ENSG00000075275	protein_coding
BDNF	11	complement(27676440..27743605)	0.930117	2.85507	7.2354	0.00793236	0.0372375	1	ENSG00000176697	ENSG00000176697	protein_coding
NOTCH4	6	complement(32162620..32191844)	0.738521	2.85507	7.2354	0.00793236	0.0372375	1	ENSG00000204301	ENSG00000204301	protein_coding
MINOS1-NBL1	1	19923473..19984549	2.88773	2.85507	7.2354	0.00793236	0.0372375	1	ENSG00000270136	ENSG00000270136	protein_coding
NDST3	4	118954773..119179803	4.87883	2.84971	7.20857	1.63347e-08	4.71285e-07	0.000260424	ENSG00000164100	ENSG00000164100	protein_coding
INHBE	12	57846106..57853063	9.94901	2.81081	7.01681	1.21575e-07	2.90378e-06	0.00193827	ENSG00000139269	ENSG00000139269	protein_coding
PBX1	1	164524821..164868533	0.696098	2.64405	6.25083	0.000186381	0.00175621	1	ENSG00000185630	ENSG00000185630	protein_coding
SLC7A11	4	complement(139085251..139163503)	41.239	2.6091	6.10124	1.61452e-49	1.61961e-46	2.57402e-45	ENSG00000151012	ENSG00000151012	protein_coding
SLC11A1	2	219246752..219261617	1.5904	2.52429	5.75291	0.000396725	0.00330587	1	ENSG00000018280	ENSG00000018280	protein_coding
HTATIP2	11	20385231..20405329	3.00284	2.52298	5.74769	0.00541504	0.0277367	1	ENSG00000109854	ENSG00000109854	protein_coding
PMEPA1	20	complement(56223448..56286592)	38.0092	2.5081	5.6887	2.24516e-32	8.87246e-30	3.57946e-28	ENSG00000124225	ENSG00000124225	protein_coding
TMEM86A	11	18714669..18726332	2.54505	2.4845	5.5964	0.00175315	0.0111798	1	ENSG00000151117	ENSG00000151117	protein_coding
SMOX	20	4101627..4168394	13.4403	2.48265	5.58923	5.87515e-09	1.87789e-07	9.36675e-05	ENSG00000088826	ENSG00000088826	protein_coding
C22orf39	22	complement(19338891..19435755)	3.02425	2.46469	5.52008	1.6768e-05	0.00022359	0.267332	ENSG00000242259	ENSG00000242259	protein_coding
CHAC1	15	41245160..41248710	211.773	2.44588	5.44859	3.41069e-48	2.96526e-45	5.43767e-44	ENSG00000128965	ENSG00000128965	protein_coding
TLR1	4	complement(38792298..38858438)	1.7205	2.41691	5.34027	0.00813812	0.0379711	1	ENSG00000174125	ENSG00000174125	protein_coding
DOCK3	3	50712672..51421629	0.890809	2.41691	5.34027	0.00813812	0.0379711	1	ENSG00000088538	ENSG00000088538	protein_coding
MCF2	X	complement(138663929..138790386)	7.56511	2.41565	5.33559	1.70007e-08	4.88339e-07	0.000271042	ENSG00000101977	ENSG00000101977	protein_coding
GGT1	22	24979718..25024972	13.936	2.39238	5.25023	2.14175e-12	1.2469e-10	3.41459e-08	ENSG00000100031	ENSG00000100031	protein_coding
GGTLC2	22	22988780..22990368	18.275	2.38335	5.21746	0.000101411	0.00105127	1	ENSG00000100121	ENSG00000100121	protein_coding
ASNS	7	complement(97481430..97501854)	194.723	2.37807	5.19841	1.4481e-62	2.69781e-59	2.30871e-58	ENSG00000070669	ENSG00000070669	protein_coding
SLC16A6	17	complement(66263167..66287408)	7.09971	2.34264	5.0723	9.13156e-07	1.75641e-05	0.0145585	ENSG00000108932	ENSG00000108932	protein_coding
KLF15	3	complement(126061478..126076285)	7.58333	2.33809	5.05632	1.86231e-05	0.000243595	0.296909	ENSG00000163884	ENSG00000163884	protein_coding
SERPINH1	11	75273101..75283828	6.71467	2.31865	4.98866	1.87387e-07	4.31751e-06	0.00298751	ENSG00000149257	ENSG00000149257	protein_coding
DNAH3	16	complement(20944433..21170762)	0.641631	2.31565	4.97827	0.00392636	0.0215232	1	ENSG00000158486	ENSG00000158486	protein_coding
CTH	1	70876901..70905534	18.3904	2.30928	4.95634	2.43145e-09	8.32947e-08	3.87647e-05	ENSG00000116761	ENSG00000116761	protein_coding
TMPRSS9	19	2389769..2426237	2.14514	2.22318	4.66921	0.00594736	0.0297675	1	ENSG00000178297	ENSG00000178297	protein_coding
COL11A1	1	complement(103342023..103574052)	1.08879	2.22318	4.66921	0.00594736	0.0297675	1	ENSG00000060718	ENSG00000060718	protein_coding
SNPH	20	1246960..1289972	1.93802	2.17252	4.5081	0.0029146	0.0169306	1	ENSG00000101298	ENSG00000101298	protein_coding
ZNF597	16	complement(3486104..3493542)	5.89768	2.17252	4.5081	0.0029146	0.0169306	1	ENSG00000167981	ENSG00000167981	protein_coding
NQO1	16	complement(69740899..69760854)	1071.35	2.14236	4.41485	2.49555e-70	8.13612e-67	3.97866e-66	ENSG00000181019	ENSG00000181019	protein_coding
ATP6V1C2	2	10861775..10925236	2.52676	2.12438	4.36015	0.00908083	0.041552	1	ENSG00000143882	ENSG00000143882	protein_coding
DNAH7	2	complement(196602427..196933536)	0.675211	2.11144	4.32123	0.000730859	0.00550614	1	ENSG00000118997	ENSG00000118997	protein_coding
HLF	17	53342373..53402426	1.54479	2.09056	4.25914	0.0044214	0.0236522	1	ENSG00000108924	ENSG00000108924	protein_coding
FCRLB	1	161691353..161697933	3.9347	2.09056	4.25914	0.0044214	0.0236522	1	ENSG00000162746	ENSG00000162746	protein_coding
CITED1	X	complement(71521488..71527037)	6.81733	2.0673	4.19102	0.00218757	0.0134061	1	ENSG00000125931	ENSG00000125931	protein_coding
HERC6	4	89299891..89364263	2.07121	2.0673	4.19102	0.00218757	0.0134061	1	ENSG00000138642	ENSG00000138642	protein_coding
RAB3IL1	11	complement(61664773..61687741)	26.344	2.00479	4.01331	7.42924e-13	4.79627e-11	1.18444e-08	ENSG00000167994	ENSG00000167994	protein_coding
OCM	7	5919458..5925993	13.7002	1.99371	3.98259	0.00331368	0.0187675	1	ENSG00000122543	ENSG00000122543	protein_coding
TXNIP	1	145438469..145442635	303.106	1.98591	3.96112	1.70231e-50	2.01816e-47	2.71399e-46	ENSG00000117289	ENSG00000117289	protein_coding
HMOX1	22	35776354..35790207	659.294	1.94613	3.85339	6.95052e-53	1.00713e-49	1.10812e-48	ENSG00000100292	ENSG00000100292	protein_coding
NCF2	1	complement(183524698..183560011)	7.99081	1.92965	3.80962	4.66781e-05	0.000531177	0.744189	ENSG00000116701	ENSG00000116701	protein_coding
PPP1R15A	19	49375649..49379314	33.7494	1.91414	3.76888	5.98231e-15	5.30716e-13	9.5376e-11	ENSG00000087074	ENSG00000087074	protein_coding
C14orf37	14	complement(58466453..58764857)	1.18954	1.9112	3.76122	0.0103412	0.0458061	1	ENSG00000139971	ENSG00000139971	protein_coding
SDHAF2	11	61197514..61215001	3.61111	1.9112	3.76122	0.0103412	0.0458061	1	ENSG00000167985	ENSG00000167985	protein_coding
FAM65B	6	complement(24797601..25042238)	1.16914	1.9112	3.76122	0.0103412	0.0458061	1	ENSG00000111913	ENSG00000111913	protein_coding
RSAD2	2	7005937..7038370	1.86158	1.9112	3.76122	0.0103412	0.0458061	1	ENSG00000134321	ENSG00000134321	protein_coding
ACAP1	17	7239848..7254797	34.4363	1.8998	3.73162	3.27574e-17	3.78043e-15	5.22251e-13	ENSG00000072818	ENSG00000072818	protein_coding
GRIN3B	19	1000418..1009731	4.75406	1.87026	3.65598	0.000952659	0.00687522	1	ENSG00000116032	ENSG00000116032	protein_coding
ZC3H8	2	complement(112969102..113012713)	3.9086	1.86578	3.64464	2.84976e-05	0.000349283	0.454337	ENSG00000144161	ENSG00000144161	protein_coding
MYOCD	17	12569207..12672266	1.35194	1.84969	3.60424	0.00377893	0.0208376	1	ENSG00000141052	ENSG00000141052	protein_coding
MTRNR2L6	7	142374104..142375550	12.8526	1.83764	3.57424	0.000373341	0.00314021	1	ENSG00000270672	ENSG00000270672	protein_coding
PPEF1	X	18694029..18846039	8.53379	1.82209	3.53593	9.47911e-06	0.000136142	0.151125	ENSG00000086717	ENSG00000086717	protein_coding
RAB32	6	146864829..146876101	23.1689	1.81482	3.51815	1.75328e-05	0.000230955	0.279526	ENSG00000118508	ENSG00000118508	protein_coding
AOC2	17	40996617..41002724	5.64476	1.81391	3.51594	0.00142845	0.00949461	1	ENSG00000131480	ENSG00000131480	protein_coding
GLI1	12	57853918..57866045	9.41843	1.80967	3.50563	5.56987e-07	1.1279e-05	0.00888004	ENSG00000111087	ENSG00000111087	protein_coding
ADM	11	10326227..10328944	116.542	1.80759	3.50057	1.87496e-27	5.20242e-25	2.98925e-23	ENSG00000148926	ENSG00000148926	protein_coding
CES1	16	complement(55836763..55867249)	4.49382	1.79745	3.47605	0.00284269	0.0166154	1	ENSG00000198848	ENSG00000198848	protein_coding
MOK	14	complement(102690837..102771537)	1.20029	1.79745	3.47605	0.00284269	0.0166154	1	ENSG00000080823	ENSG00000080823	protein_coding
TM4SF4	3	149191761..149221068	6.16746	1.79745	3.47605	0.00284269	0.0166154	1	ENSG00000169903	ENSG00000169903	protein_coding
CACNA1S	1	complement(201008642..201081694)	2.14051	1.79745	3.47605	0.00284269	0.0166154	1	ENSG00000081248	ENSG00000081248	protein_coding
MYH4	17	complement(10346607..10372876)	2.99165	1.7905	3.45934	0.000555183	0.00438	1	ENSG00000264424	ENSG00000264424	protein_coding
CABP1	12	121078355..121105127	3.89163	1.78648	3.44972	0.00011591	0.0011745	1	ENSG00000157782	ENSG00000157782	protein_coding
FTL	19	49468558..49470135	13197	1.77418	3.42043	5.27344e-53	8.59637e-50	8.40745e-49	ENSG00000087086	ENSG00000087086	protein_coding
ERO1L	14	complement(53106634..53162618)	424.113	1.76276	3.39347	9.58434e-49	8.92781e-46	1.52803e-44	ENSG00000197930	ENSG00000197930	protein_coding
ICAM5	19	10400657..10407454	6.17088	1.75929	3.38532	0.000425261	0.00349014	1	ENSG00000105376	ENSG00000105376	protein_coding
CD97	19	14491313..14519537	2.67525	1.75527	3.37591	0.00214424	0.0132183	1	ENSG00000123146	ENSG00000123146	protein_coding
C9orf117	9	130469268..130478281	3.06149	1.75527	3.37591	0.00214424	0.0132183	1	ENSG00000160401	ENSG00000160401	protein_coding
SLC25A33	1	9599541..9645237	24.5948	1.75088	3.36563	1.23059e-12	7.64198e-11	1.96193e-08	ENSG00000171612	ENSG00000171612	protein_coding
DDIT4	10	74033678..74035794	913.297	1.74442	3.3506	7.52033e-45	6.12954e-42	1.19897e-40	ENSG00000168209	ENSG00000168209	protein_coding
CRLF1	19	complement(18683030..18718551)	5.76469	1.74177	3.34444	0.000826059	0.00608968	1	ENSG00000006016	ENSG00000006016	protein_coding
ERN1	17	complement(62116502..62208179)	59.4735	1.72497	3.30574	2.47196e-34	1.23988e-31	3.94105e-30	ENSG00000178607	ENSG00000178607	protein_coding
AIM1	6	106959730..107018326	2.3221	1.71364	3.27988	0.000630375	0.00486145	1	ENSG00000112297	ENSG00000112297	protein_coding
OTUB2	14	94492675..94515276	14.8147	1.70959	3.27068	3.22284e-09	1.08322e-07	5.13817e-05	ENSG00000089723	ENSG00000089723	protein_coding
OSGIN1	16	83981887..83999937	14.2179	1.70946	3.27039	1.01745e-07	2.4946e-06	0.00162212	ENSG00000140961	ENSG00000140961	protein_coding
GTPBP2	6	complement(43573053..43596899)	114.89	1.70097	3.25119	2.47485e-31	8.96513e-29	3.94565e-27	ENSG00000172432	ENSG00000172432	protein_coding
C1orf177	1	55271736..55307925	6.0769	1.69855	3.24574	0.00871844	0.0401473	1	ENSG00000162398	ENSG00000162398	protein_coding
MTM1	X	149737069..149841795	2.66765	1.69855	3.24574	0.00871844	0.0401473	1	ENSG00000171100	ENSG00000171100	protein_coding
SLC6A9	1	complement(44457172..44497139)	100.24	1.68969	3.22588	1.02269e-30	3.41971e-28	1.63047e-26	ENSG00000196517	ENSG00000196517	protein_coding
KCTD19	16	complement(67323331..67360666)	4.30666	1.6852	3.21586	1.4129e-05	0.000194568	0.225258	ENSG00000168676	ENSG00000168676	protein_coding
EID3	12	104697517..104698980	27.8654	1.68369	3.21249	1.20201e-06	2.20161e-05	0.0191637	ENSG00000255150	ENSG00000255150	protein_coding
NFIL3	9	complement(94171327..94186144)	33.0894	1.67524	3.19373	1.2884e-09	4.80059e-08	2.0541e-05	ENSG00000165030	ENSG00000165030	protein_coding
ARRDC4	15	98462784..98517068	13.4029	1.66668	3.17482	3.68009e-08	9.95687e-07	0.000586717	ENSG00000140450	ENSG00000140450	protein_coding
HAPLN3	15	complement(89420519..89438857)	5.1072	1.6665	3.17444	0.000934398	0.00675096	1	ENSG00000140511	ENSG00000140511	protein_coding
CALR3	19	complement(16589868..16607003)	10.2727	1.66416	3.16928	0.00242414	0.0145281	1	ENSG00000269058	ENSG00000269058	protein_coding
TRIM16	17	complement(15531274..15587625)	2.65924	1.66416	3.16928	0.00242414	0.0145281	1	ENSG00000221926	ENSG00000221926	protein_coding
DCBLD1	6	117774980..117891021	6.33445	1.66346	3.16774	7.73026e-07	1.51367e-05	0.0123244	ENSG00000164465	ENSG00000164465	protein_coding
ABLIM2	4	complement(7967039..8160559)	1.98388	1.66065	3.16159	0.00648452	0.0319232	1	ENSG00000163995	ENSG00000163995	protein_coding
MYO7A	11	76839310..76926284	16.8093	1.65944	3.15894	2.51623e-17	2.95623e-15	4.01163e-13	ENSG00000137474	ENSG00000137474	protein_coding
TMEM62	15	43415477..43477344	8.23182	1.64069	3.11815	2.4383e-06	4.16748e-05	0.0388738	ENSG00000137842	ENSG00000137842	protein_coding
WARS	14	complement(100800125..100843142)	135.026	1.63687	3.10989	3.03687e-34	1.41442e-31	4.84168e-30	ENSG00000140105	ENSG00000140105	protein_coding
CDH16	16	complement(66942025..66952887)	3.61005	1.63033	3.09584	0.00483922	0.0254161	1	ENSG00000166589	ENSG00000166589	protein_coding
RP11-133K1.2	15	40509629..40568597	7.9576	1.61826	3.07005	0.000168695	0.00161645	1	ENSG00000259288	ENSG00000259288	protein_coding
KIF26B	1	245318287..245872733	1.20793	1.61777	3.06901	0.00138457	0.00925009	1	ENSG00000162849	ENSG00000162849	protein_coding
PLEKHA4	19	complement(49340354..49371889)	18.6941	1.61665	3.06662	1.62643e-09	5.85918e-08	2.59301e-05	ENSG00000105559	ENSG00000105559	protein_coding
FAM47E-STBD1_1	4	77172874..77232282	19.9852	1.61634	3.06595	7.75015e-09	2.39502e-07	0.000123561	ENSG00000272414	ENSG00000272414	protein_coding
MSH5	6	31707725..31732622	6.89853	1.61545	3.06407	2.1328e-07	4.85407e-06	0.00340032	ENSG00000204410	ENSG00000204410	protein_coding
OGN	9	complement(95146249..95166978)	82.7359	1.60993	3.05237	1.22614e-21	2.22085e-19	1.95484e-17	ENSG00000106809	ENSG00000106809	protein_coding
SLC7A5	16	complement(87863629..87903094)	191.293	1.60878	3.04995	9.85734e-34	4.43274e-31	1.57156e-29	ENSG00000103257	ENSG00000103257	protein_coding
ABCA5	17	complement(67240452..67323385)	5.74353	1.60314	3.03804	9.51748e-10	3.68301e-08	1.51737e-05	ENSG00000154265	ENSG00000154265	protein_coding
SESN2	1	28586038..28609002	168.528	1.60196	3.03556	2.07011e-29	6.4277e-27	3.30038e-25	ENSG00000130766	ENSG00000130766	protein_coding
RAB4B-EGLN2	19	41284147..41314103	7.18335	1.59947	3.03031	0.00105064	0.00740614	1	ENSG00000171570	ENSG00000171570	protein_coding
TFRC	3	complement(195754054..195809060)	26.3946	1.59459	3.02009	1.98682e-18	2.78603e-16	3.16759e-14	ENSG00000072274	ENSG00000072274	protein_coding
NOTCH3	19	complement(15270444..15311792)	9.13627	1.58718	3.00462	4.73373e-10	1.92014e-08	7.54699e-06	ENSG00000074181	ENSG00000074181	protein_coding
EGR1	5	137801179..137805004	180.475	1.58051	2.99075	1.64477e-28	4.87489e-26	2.62226e-24	ENSG00000120738	ENSG00000120738	protein_coding
ABCA4	1	complement(94458393..94586688)	6.64354	1.58045	2.99063	6.20502e-08	1.59605e-06	0.000989266	ENSG00000198691	ENSG00000198691	protein_coding
CYP4F2	19	complement(15988833..16008930)	5.60304	1.56734	2.96357	0.00205016	0.012768	1	ENSG00000186115	ENSG00000186115	protein_coding
ADAMTSL1	9	18473892..18910948	2.64164	1.56503	2.95884	1.60355e-05	0.000216479	0.255654	ENSG00000178031	ENSG00000178031	protein_coding
NMNAT3	3	complement(139279022..139396859)	3.65066	1.56355	2.9558	0.00726783	0.034756	1	ENSG00000163864	ENSG00000163864	protein_coding
CTSO	4	complement(156845270..156875069)	16.4502	1.56305	2.95478	5.86542e-07	1.18042e-05	0.00935124	ENSG00000256043	ENSG00000256043	protein_coding
PLB1	2	28680012..28866654	2.69449	1.55729	2.943	0.00046628	0.00376751	1	ENSG00000163803	ENSG00000163803	protein_coding
SLC1A4	2	65215611..65250999	99.2527	1.54664	2.92136	2.81155e-29	8.52685e-27	4.48246e-25	ENSG00000115902	ENSG00000115902	protein_coding
SRXN1	20	complement(627259..634014)	21.1241	1.53071	2.88928	1.34492e-07	3.17738e-06	0.00214421	ENSG00000271303	ENSG00000271303	protein_coding
FAM221A	7	23719749..23742868	2.01101	1.52849	2.88485	0.00404369	0.0219907	1	ENSG00000188732	ENSG00000188732	protein_coding
GRHL1	2	10085341..10142411	1.87289	1.52849	2.88485	0.00404369	0.0219907	1	ENSG00000134317	ENSG00000134317	protein_coding
C3orf33	3	complement(155480401..155524140)	14.5844	1.52738	2.88262	5.3313e-05	0.000597812	0.84997	ENSG00000174928	ENSG00000174928	protein_coding
CA12	15	complement(63613577..63674360)	4.42992	1.52069	2.86928	4.16399e-05	0.000481833	0.663865	ENSG00000074410	ENSG00000074410	protein_coding
SLC12A7	5	complement(1050499..1112150)	4.49869	1.51956	2.86704	0.000163408	0.00158086	1	ENSG00000113504	ENSG00000113504	protein_coding
IL17B	5	complement(148750887..148783765)	17.8343	1.51787	2.86369	0.000679916	0.00518829	1	ENSG00000127743	ENSG00000127743	protein_coding
CYB5D1	17	7761064..7765600	4.06985	1.51507	2.85813	0.00303228	0.0174742	1	ENSG00000182224	ENSG00000182224	protein_coding
SHMT2	12	57623110..57628718	334.311	1.50617	2.84056	1.0503e-33	4.56566e-31	1.6745e-29	ENSG00000182199	ENSG00000182199	protein_coding
METTL15	11	28129795..28355054	3.38201	1.49367	2.81604	0.00172202	0.0110359	1	ENSG00000169519	ENSG00000169519	protein_coding
PAPPA2	1	176432307..176814735	1.09836	1.49353	2.81577	0.0109037	0.0475728	1	ENSG00000116183	ENSG00000116183	protein_coding
HBEGF	5	complement(139712428..139726216)	57.6469	1.49092	2.81067	3.68998e-15	3.48703e-13	5.88293e-11	ENSG00000113070	ENSG00000113070	protein_coding
PIK3R2_2	19	18263968..18288927	3.85016	1.485	2.79916	0.00130378	0.00883253	1	ENSG00000268173	ENSG00000268173	protein_coding
PDK4	7	complement(95212811..95225803)	15.3997	1.48395	2.79714	2.08525e-08	5.9117e-07	0.000332452	ENSG00000004799	ENSG00000004799	protein_coding
AHR	7	17338246..17385776	17.2925	1.48043	2.79032	1.07733e-11	5.82966e-10	1.71759e-07	ENSG00000106546	ENSG00000106546	protein_coding
TMEM231	16	complement(75572015..75590184)	15.415	1.47631	2.78235	1.90088e-07	4.37202e-06	0.00303057	ENSG00000205084	ENSG00000205084	protein_coding
HSPA5	9	complement(127997132..128003609)	1703.06	1.47563	2.78104	1.09524e-36	7.51739e-34	1.74614e-32	ENSG00000044574	ENSG00000044574	protein_coding
CD28	2	204571198..204603635	6.14048	1.47092	2.77198	0.000108967	0.00111629	1	ENSG00000178562	ENSG00000178562	protein_coding
XPOT	12	64798130..64844907	262.08	1.46964	2.76953	4.65601e-33	1.89747e-30	7.42307e-29	ENSG00000184575	ENSG00000184575	protein_coding
PMEL	12	complement(56347889..56367101)	118.416	1.46903	2.76835	1.43747e-23	3.01961e-21	2.29176e-19	ENSG00000185664	ENSG00000185664	protein_coding
NHLRC1	6	complement(18120718..18122851)	15.1809	1.46213	2.75516	6.59649e-05	0.000716277	1	ENSG00000187566	ENSG00000187566	protein_coding
ADAMTSL2	9	136397286..136440641	9.62036	1.45217	2.73619	4.36126e-06	6.8773e-05	0.0695316	ENSG00000197859	ENSG00000197859	protein_coding
GSTA3	6	complement(52761437..52774483)	274.024	1.44978	2.73166	1.36986e-17	1.68531e-15	2.18396e-13	ENSG00000174156	ENSG00000174156	protein_coding
HERPUD1	16	56965960..56977798	191.407	1.44896	2.73011	2.47516e-27	6.58747e-25	3.94615e-23	ENSG00000051108	ENSG00000051108	protein_coding
GSTA1	6	complement(52656462..52668708)	154.838	1.44008	2.71336	1.18692e-13	8.64728e-12	1.89231e-09	ENSG00000243955	ENSG00000243955	protein_coding
GSTP1	11	67351066..67354131	1173.98	1.43061	2.69561	4.41149e-32	1.69207e-29	7.03324e-28	ENSG00000084207	ENSG00000084207	protein_coding
RAB40B	17	complement(80612849..80656604)	12.0972	1.42553	2.68614	2.1443e-07	4.87175e-06	0.00341866	ENSG00000141542	ENSG00000141542	protein_coding
FTH1	11	complement(61727190..61735132)	14175.4	1.42403	2.68333	1.99919e-35	1.2415e-32	3.18731e-31	ENSG00000167996	ENSG00000167996	protein_coding
NFXL1	4	complement(47849257..47916653)	84.6049	1.41949	2.6749	1.3158e-20	2.0926e-18	2.09778e-16	ENSG00000170448	ENSG00000170448	protein_coding
TXNRD1	12	104609557..104744061	304.09	1.41765	2.6715	3.57353e-31	1.25952e-28	5.69728e-27	ENSG00000198431	ENSG00000198431	protein_coding
GADD45A	1	68150744..68154021	472.633	1.41036	2.65804	2.29141e-27	6.22548e-25	3.6532e-23	ENSG00000116717	ENSG00000116717	protein_coding
SLC24A3	20	19193290..19703581	41.074	1.40451	2.64729	2.33755e-13	1.64778e-11	3.72675e-09	ENSG00000185052	ENSG00000185052	protein_coding
SLC7A1	13	complement(30083547..30169825)	53.0355	1.40347	2.64538	6.66579e-21	1.10178e-18	1.06273e-16	ENSG00000139514	ENSG00000139514	protein_coding
FAM60A	12	complement(31433518..31479992)	19.413	1.40228	2.64319	1.12649e-10	5.13656e-09	1.79597e-06	ENSG00000139146	ENSG00000139146	protein_coding
FHL1	X	135229559..135293518	3.76091	1.3951	2.63007	0.00276883	0.016265	1	ENSG00000022267	ENSG00000022267	protein_coding
SLC3A2	11	62623518..62656352	156.537	1.39148	2.62348	1.14254e-25	2.56895e-23	1.82156e-21	ENSG00000168003	ENSG00000168003	protein_coding
FAM71F1	7	128349115..128371797	8.91814	1.38878	2.61856	0.00119882	0.00826749	1	ENSG00000135248	ENSG00000135248	protein_coding
XRCC4	5	82373317..82649606	8.74331	1.3871	2.61553	0.00091257	0.00661525	1	ENSG00000152422	ENSG00000152422	protein_coding
EIF4E3	3	complement(71724567..71803924)	5.23175	1.38464	2.61107	1.01693e-06	1.91922e-05	0.016213	ENSG00000163412	ENSG00000163412	protein_coding
PFKFB3	10	6186881..6277495	50.7346	1.38073	2.60401	2.21376e-17	2.62451e-15	3.5294e-13	ENSG00000170525	ENSG00000170525	protein_coding
RHEBL1	12	complement(49458468..49463808)	24.6481	1.37895	2.60079	0.000145823	0.00143849	1	ENSG00000167550	ENSG00000167550	protein_coding
ZNF202	11	complement(123594885..123612383)	6.61315	1.37895	2.60079	0.000145823	0.00143849	1	ENSG00000166261	ENSG00000166261	protein_coding
CRYL1	13	complement(20977806..21099996)	24.1878	1.37322	2.59047	1.63142e-05	0.000219154	0.260097	ENSG00000165475	ENSG00000165475	protein_coding
HEXB	5	73935848..74018472	118.991	1.36914	2.58317	5.83711e-23	1.1711e-20	9.3061e-19	ENSG00000049860	ENSG00000049860	protein_coding
C1orf51	1	150254953..150259505	21.1398	1.36896	2.58284	1.12055e-06	2.07868e-05	0.017865	ENSG00000159208	ENSG00000159208	protein_coding
ATF4	22	39915700..39918691	1632.32	1.36633	2.57813	5.29446e-31	1.81698e-28	8.44096e-27	ENSG00000128272	ENSG00000128272	protein_coding
ZCWPW1	7	complement(99998449..100026615)	14.8264	1.35331	2.55498	5.68816e-06	8.6861e-05	0.0906863	ENSG00000078487	ENSG00000078487	protein_coding
TNFSF15	9	complement(117546915..117568406)	3.04183	1.35007	2.54924	0.000996502	0.00711685	1	ENSG00000181634	ENSG00000181634	protein_coding
KCNA3	1	complement(111214310..111217655)	7.17185	1.35007	2.54924	0.000996502	0.00711685	1	ENSG00000177272	ENSG00000177272	protein_coding
ACSM1	16	complement(20634559..20710212)	7.10465	1.34895	2.54727	0.0022788	0.0138287	1	ENSG00000166743	ENSG00000166743	protein_coding
MANEA	6	96025419..96057333	38.0519	1.34256	2.53601	5.41266e-14	4.15215e-12	8.6294e-10	ENSG00000172469	ENSG00000172469	protein_coding
KLF10	8	complement(103661007..103668130)	90.2211	1.3417	2.53449	1.52126e-18	2.15639e-16	2.42535e-14	ENSG00000155090	ENSG00000155090	protein_coding
VGF	7	complement(100805790..100808874)	18.8586	1.33661	2.52556	4.98235e-06	7.7351e-05	0.0794336	ENSG00000128564	ENSG00000128564	protein_coding
KLHL29	2	23608088..23931481	14.9561	1.33476	2.52233	1.30007e-12	7.99727e-11	2.0727e-08	ENSG00000119771	ENSG00000119771	protein_coding
KBTBD6	13	complement(41701705..41706882)	4.75028	1.31569	2.48922	0.00108313	0.00758596	1	ENSG00000165572	ENSG00000165572	protein_coding
ATF5	19	50431959..50437192	290.621	1.3155	2.48888	1.45875e-23	3.01961e-21	2.32568e-19	ENSG00000169136	ENSG00000169136	protein_coding
VLDLR	9	2621834..2660053	105.095	1.31455	2.48725	3.10174e-24	6.63111e-22	4.9451e-20	ENSG00000147852	ENSG00000147852	protein_coding
IL17RE	3	9944296..9958086	8.46772	1.30968	2.47886	5.50631e-05	0.000615847	0.877871	ENSG00000163701	ENSG00000163701	protein_coding
PYCR1	17	complement(79890260..79900288)	76.082	1.30161	2.46504	4.02032e-14	3.12078e-12	6.4096e-10	ENSG00000183010	ENSG00000183010	protein_coding
VDR	12	complement(48235320..48336831)	3.06624	1.29923	2.46098	0.00582165	0.0293241	1	ENSG00000111424	ENSG00000111424	protein_coding
N4BP2L1	13	complement(32974861..33002315)	2.873	1.2951	2.45394	0.00780254	0.0367339	1	ENSG00000139597	ENSG00000139597	protein_coding
MFI2	3	complement(196715492..196756687)	3.431	1.29257	2.44964	0.000527813	0.00419708	1	ENSG00000163975	ENSG00000163975	protein_coding
MMACHC	1	45965725..45976739	9.65999	1.29257	2.44964	0.000527813	0.00419708	1	ENSG00000132763	ENSG00000132763	protein_coding
LIMCH1	4	41361624..41702061	9.2789	1.2879	2.44172	5.95806e-09	1.8951e-07	9.49894e-05	ENSG00000064042	ENSG00000064042	protein_coding
ENC1	5	complement(73923234..73937249)	57.0723	1.28771	2.44139	7.75849e-17	8.5024e-15	1.23694e-12	ENSG00000171617	ENSG00000171617	protein_coding
CTNS	17	3539762..3564836	23.4815	1.28066	2.4295	1.13862e-07	2.73459e-06	0.00181531	ENSG00000040531	ENSG00000040531	protein_coding
SLC9A9	3	complement(142984064..143567373)	13.9449	1.27995	2.42831	3.64532e-06	5.92751e-05	0.0581174	ENSG00000181804	ENSG00000181804	protein_coding
HSPA9	5	complement(137890571..137911133)	1026.1	1.27796	2.42496	1.17119e-27	3.32031e-25	1.86722e-23	ENSG00000113013	ENSG00000113013	protein_coding
PARD3	10	complement(34398488..35104253)	3.50026	1.27627	2.42212	0.00202386	0.0126223	1	ENSG00000148498	ENSG00000148498	protein_coding
CEBPB	20	48807376..48809212	314.169	1.27455	2.41923	4.15515e-20	6.5286e-18	6.62456e-16	ENSG00000172216	ENSG00000172216	protein_coding
CHCHD6	3	126423063..126679249	13.8962	1.26536	2.40386	0.000105092	0.00108084	1	ENSG00000159685	ENSG00000159685	protein_coding
FAM53A	4	complement(1619642..1686029)	6.08558	1.25383	2.38474	0.0012633	0.00859847	1	ENSG00000174137	ENSG00000174137	protein_coding
CASP12	11	complement(104756445..104769397)	22.5056	1.24921	2.37711	8.89607e-05	0.000936349	1	ENSG00000204403	ENSG00000204403	protein_coding
CORO2A	9	complement(100883257..100954922)	2.93824	1.24879	2.37643	0.0084001	0.0389288	1	ENSG00000106789	ENSG00000106789	protein_coding
STC1	8	complement(23699428..23712320)	76.4908	1.24325	2.36731	1.35775e-15	1.33131e-13	2.16467e-11	ENSG00000159167	ENSG00000159167	protein_coding
SLC2A5	1	complement(9095166..9148537)	2.27576	1.24087	2.36341	0.0112954	0.049003	1	ENSG00000142583	ENSG00000142583	protein_coding
VEGFA	6	43737921..43754224	249.723	1.23993	2.36187	1.05116e-25	2.44788e-23	1.67586e-21	ENSG00000112715	ENSG00000112715	protein_coding
EPRS	1	complement(220141943..220220000)	895.375	1.23795	2.35862	4.4387e-26	1.07195e-23	7.07662e-22	ENSG00000136628	ENSG00000136628	protein_coding
DNAJB9	7	108210012..108215294	96.2164	1.23729	2.35755	1.68299e-14	1.39795e-12	2.68319e-10	ENSG00000128590	ENSG00000128590	protein_coding
SLC2A14	12	complement(7965108..8043744)	30.0232	1.23182	2.34863	2.62563e-11	1.31191e-09	4.18605e-07	ENSG00000173262	ENSG00000173262	protein_coding
RNF112	17	19314438..19320589	5.74956	1.23144	2.34801	0.00380006	0.0209453	1	ENSG00000128482	ENSG00000128482	protein_coding
ATP7B	13	complement(52506809..52585630)	4.03872	1.23131	2.3478	0.00103847	0.00734021	1	ENSG00000123191	ENSG00000123191	protein_coding
TMPRSS6	22	complement(37461476..37505603)	11.7575	1.2162	2.32334	3.41628e-05	0.000407237	0.544658	ENSG00000187045	ENSG00000187045	protein_coding
GPR146	7	1084212..1098897	5.88534	1.21613	2.32322	0.00672192	0.0327135	1	ENSG00000164849	ENSG00000164849	protein_coding
GLRB	4	157997209..158093242	103.716	1.21374	2.31938	9.02639e-16	9.12505e-14	1.43908e-11	ENSG00000109738	ENSG00000109738	protein_coding
PLXDC2	10	20105168..20578785	1.90953	1.21349	2.31898	0.00233313	0.0140993	1	ENSG00000120594	ENSG00000120594	protein_coding
EIF2B3	1	complement(45316450..45452282)	116.515	1.20992	2.31325	1.27692e-15	1.27117e-13	2.0358e-11	ENSG00000070785	ENSG00000070785	protein_coding
FLJ00418	16	70695570..70699739	4.17214	1.20697	2.30852	0.00899006	0.0411655	1	ENSG00000268927	ENSG00000268927	protein_coding
ZNF45	19	complement(44416781..44439430)	5.19179	1.20637	2.30756	0.00307375	0.0176631	1	ENSG00000124459	ENSG00000124459	protein_coding
CSDC2	22	41956767..41973745	15.3212	1.20531	2.30587	2.91947e-05	0.000356821	0.465451	ENSG00000172346	ENSG00000172346	protein_coding
RARB	3	25215823..25639423	13.1442	1.20178	2.30023	3.66766e-05	0.000432458	0.584734	ENSG00000077092	ENSG00000077092	protein_coding
RP11-613M10.8	9	complement(37512544..37592466)	6.71349	1.19849	2.295	0.00406218	0.0220453	1	ENSG00000256966	ENSG00000256966	protein_coding
CCDC80	3	complement(112323407..112368377)	8.93386	1.19807	2.29433	4.61584e-05	0.000526181	0.735903	ENSG00000091986	ENSG00000091986	protein_coding
NFU1	2	complement(69622882..69664760)	103.219	1.197	2.29263	1.18988e-12	7.46017e-11	1.89702e-08	ENSG00000169599	ENSG00000169599	protein_coding
GCLC	6	complement(53362139..53481768)	97.7546	1.19696	2.29256	7.42054e-20	1.13849e-17	1.18306e-15	ENSG00000001084	ENSG00000001084	protein_coding
EXTL1	1	26346375..26362955	7.80154	1.19109	2.28325	0.000350639	0.0029712	1	ENSG00000158008	ENSG00000158008	protein_coding
IMMP2L	7	complement(110303110..111202573)	5.63972	1.17998	2.26573	0.00716634	0.0343968	1	ENSG00000184903	ENSG00000184903	protein_coding
PHGDH	1	120202421..120286838	255.251	1.17839	2.26324	2.29817e-21	4.05005e-19	3.66397e-17	ENSG00000092621	ENSG00000092621	protein_coding
ATF6	1	161736084..161933860	72.9187	1.17413	2.25657	1.63457e-17	1.99219e-15	2.60599e-13	ENSG00000118217	ENSG00000118217	protein_coding
LGR6	1	202163029..202288909	14.5302	1.1717	2.25277	4.09971e-06	6.5428e-05	0.0653618	ENSG00000133067	ENSG00000133067	protein_coding
TEK	9	27109139..27230173	14.8471	1.17123	2.25203	2.38357e-06	4.08464e-05	0.0380012	ENSG00000120156	ENSG00000120156	protein_coding
ARRDC3	5	complement(90664541..90679176)	150.893	1.17002	2.25015	1.23965e-18	1.77651e-16	1.97637e-14	ENSG00000113369	ENSG00000113369	protein_coding
IRAK4	12	44152747..44183346	5.43546	1.16684	2.2452	0.000972748	0.00698931	1	ENSG00000198001	ENSG00000198001	protein_coding
AKNA	9	complement(117096436..117156685)	4.47072	1.16576	2.24351	6.64836e-05	0.000721308	1	ENSG00000106948	ENSG00000106948	protein_coding
SLC22A5	5	131705444..131731306	5.25427	1.16196	2.23761	4.38617e-06	6.90821e-05	0.0699287	ENSG00000197375	ENSG00000197375	protein_coding
DUS4L	7	107203929..107218906	6.18025	1.16014	2.2348	0.000618953	0.00478752	1	ENSG00000105865	ENSG00000105865	protein_coding
SH3BP2	4	2794750..2842825	2.10455	1.15963	2.23399	0.00126289	0.00859847	1	ENSG00000087266	ENSG00000087266	protein_coding
MT1M	16	56666145..56667898	34.3906	1.15338	2.22434	0.000798807	0.00593913	1	ENSG00000205364	ENSG00000205364	protein_coding
PCK2	14	24563262..24579807	168.707	1.15111	2.22084	6.79918e-18	8.95637e-16	1.08399e-13	ENSG00000100889	ENSG00000100889	protein_coding
PHOSPHO1	17	complement(47300724..47308128)	38.1426	1.15055	2.21999	3.19735e-07	6.88064e-06	0.00509754	ENSG00000173868	ENSG00000173868	protein_coding
SARS	1	109756540..109780791	476.531	1.14899	2.21758	4.47412e-21	7.77959e-19	7.13308e-17	ENSG00000031698	ENSG00000031698	protein_coding
BBS4	15	72978527..73030817	21.5811	1.14798	2.21604	3.83624e-07	8.1347e-06	0.00611612	ENSG00000140463	ENSG00000140463	protein_coding
MT1A	16	56672578..56673999	49.9938	1.14682	2.21425	0.00760463	0.0360101	1	ENSG00000205362	ENSG00000205362	protein_coding
YARS	1	complement(33240840..33283754)	152.21	1.14356	2.20926	7.69796e-20	1.16731e-17	1.22729e-15	ENSG00000134684	ENSG00000134684	protein_coding
KCNAB2	1	6051526..6161253	2.91761	1.1434	2.20902	0.00214477	0.0132183	1	ENSG00000069424	ENSG00000069424	protein_coding
MLH3	14	complement(75480467..75518235)	13.4863	1.14177	2.20651	3.86463e-08	1.04129e-06	0.000616138	ENSG00000119684	ENSG00000119684	protein_coding
ST3GAL1	8	complement(134467091..134584183)	10.8578	1.13539	2.19678	2.72249e-07	6.01764e-06	0.00434047	ENSG00000008513	ENSG00000008513	protein_coding
KHK	2	27309615..27323640	7.05795	1.12859	2.18645	0.00605982	0.0302203	1	ENSG00000138030	ENSG00000138030	protein_coding
INIP	9	complement(115446206..115480516)	5.56114	1.12426	2.1799	0.00368129	0.0204028	1	ENSG00000148153	ENSG00000148153	protein_coding
IRAK3	12	66582659..66648402	14.8122	1.12409	2.17964	2.79232e-09	9.50774e-08	4.4518e-05	ENSG00000090376	ENSG00000090376	protein_coding
ALDH3A1	17	complement(19641297..19652256)	18.5276	1.12393	2.1794	4.03519e-06	6.47268e-05	0.064333	ENSG00000108602	ENSG00000108602	protein_coding
DGKH	13	42614176..42830714	4.91352	1.1235	2.17875	4.15247e-07	8.67732e-06	0.00662028	ENSG00000102780	ENSG00000102780	protein_coding
STRIP2	7	129074274..129128240	4.69649	1.12088	2.1748	0.00226917	0.0137959	1	ENSG00000128578	ENSG00000128578	protein_coding
COL14A1	8	121072019..121384275	27.6576	1.11746	2.16964	1.2433e-11	6.64503e-10	1.98219e-07	ENSG00000187955	ENSG00000187955	protein_coding
ERO1LB	1	complement(236378855..236445319)	10.5472	1.11571	2.16702	2.16007e-05	0.000277258	0.344379	ENSG00000086619	ENSG00000086619	protein_coding
SQSTM1	5	179233388..179265078	401.49	1.11479	2.16564	6.11647e-21	1.03591e-18	9.75149e-17	ENSG00000161011	ENSG00000161011	protein_coding
SLC4A8	12	51785101..51902980	4.36214	1.11444	2.1651	8.48938e-05	0.00089935	1	ENSG00000050438	ENSG00000050438	protein_coding
LTBP2	14	complement(74964873..75079306)	19.3961	1.11367	2.16395	3.74217e-10	1.55916e-08	5.96614e-06	ENSG00000119681	ENSG00000119681	protein_coding
EGR2	10	complement(64571756..64679660)	35.1271	1.11042	2.15909	1.78805e-08	5.1024e-07	0.000285069	ENSG00000122877	ENSG00000122877	protein_coding
METTL22	16	8715540..8740081	10.0734	1.10895	2.15689	0.000106669	0.00109361	1	ENSG00000067365	ENSG00000067365	protein_coding
LIF	22	complement(30636436..30642840)	13.7549	1.10724	2.15432	4.86215e-05	0.000550889	0.775173	ENSG00000128342	ENSG00000128342	protein_coding
GAD1	2	171669723..171717661	21.1815	1.10602	2.1525	7.02422e-10	2.76717e-08	1.11987e-05	ENSG00000128683	ENSG00000128683	protein_coding
P4HA1	10	complement(74766975..74856732)	1065.78	1.10444	2.15016	9.97846e-21	1.62661e-18	1.59087e-16	ENSG00000122884	ENSG00000122884	protein_coding
CAT	11	34460472..34493609	253.091	1.097	2.1391	3.53957e-17	4.01387e-15	5.64314e-13	ENSG00000121691	ENSG00000121691	protein_coding
SLAIN1	13	78272023..78338377	13.6854	1.09658	2.13847	5.14578e-05	0.000579501	0.820392	ENSG00000139737	ENSG00000139737	protein_coding
FAM171B	2	187558698..187630685	17.2173	1.09515	2.13635	3.53479e-07	7.54456e-06	0.00563552	ENSG00000144369	ENSG00000144369	protein_coding
MFAP3L	4	complement(170907748..170954182)	7.54968	1.09169	2.13123	1.44868e-05	0.000198866	0.230963	ENSG00000198948	ENSG00000198948	protein_coding
ZC3H6	2	113033171..113097640	13.1645	1.08711	2.12448	4.52524e-09	1.47904e-07	7.21459e-05	ENSG00000188177	ENSG00000188177	protein_coding
ZXDA	X	complement(57931864..57937067)	10.4906	1.08083	2.11526	6.77576e-05	0.000733909	1	ENSG00000198205	ENSG00000198205	protein_coding
DUSP5	10	112257596..112271302	61.2543	1.07658	2.10903	4.35901e-09	1.42829e-07	6.94957e-05	ENSG00000138166	ENSG00000138166	protein_coding
MTHFD2	2	74425689..74444692	87.3403	1.07426	2.10564	9.0687e-14	6.7196e-12	1.44582e-09	ENSG00000065911	ENSG00000065911	protein_coding
EGR3	8	complement(22545172..22550815)	9.76192	1.07293	2.1037	0.000188257	0.00176751	1	ENSG00000179388	ENSG00000179388	protein_coding
TIMM23B	10	51371390..51387768	52.1346	1.07	2.09943	0.000435087	0.00355441	1	ENSG00000204152	ENSG00000204152	protein_coding
FOSL1	11	complement(65659520..65668044)	299.486	1.06839	2.0971	7.00069e-15	6.16865e-13	1.11612e-10	ENSG00000175592	ENSG00000175592	protein_coding
R3HDM1	2	136289025..136482840	196.354	1.06659	2.09448	4.28618e-18	5.76248e-16	6.83346e-14	ENSG00000048991	ENSG00000048991	protein_coding
SDF2L1	22	21996550..21998587	61.6848	1.06648	2.09431	1.70801e-05	0.000226825	0.272309	ENSG00000128228	ENSG00000128228	protein_coding
UHRF1BP1	6	34759857..34850915	35.3471	1.06434	2.09122	1.22609e-12	7.64198e-11	1.95476e-08	ENSG00000065060	ENSG00000065060	protein_coding
IFI27L1	14	94547628..94570192	9.0745	1.06192	2.0877	0.00886999	0.0407588	1	ENSG00000165948	ENSG00000165948	protein_coding
KLHL32	6	97372605..97588630	19.6957	1.06124	2.08673	8.97095e-06	0.000129271	0.143024	ENSG00000186231	ENSG00000186231	protein_coding
SEL1L	14	complement(81937893..82000205)	161.859	1.05959	2.08434	7.02876e-18	9.1662e-16	1.12059e-13	ENSG00000071537	ENSG00000071537	protein_coding
TRUB1	10	116697952..116737430	8.67523	1.05344	2.07547	0.00213701	0.0132017	1	ENSG00000165832	ENSG00000165832	protein_coding
BNIP3	10	complement(133781578..133795435)	571.222	1.05319	2.07511	4.48832e-17	5.04588e-15	7.15574e-13	ENSG00000176171	ENSG00000176171	protein_coding
C1RL	12	complement(7242183..7261869)	10.2899	1.0527	2.07441	0.000139035	0.00138303	1	ENSG00000139178	ENSG00000139178	protein_coding
SIRT3	11	complement(215458..236931)	12.6858	1.04871	2.06868	2.71281e-05	0.000335652	0.432503	ENSG00000142082	ENSG00000142082	protein_coding
MFAP4	17	complement(19286755..19290553)	23.4172	1.0462	2.06509	0.000174101	0.00165244	1	ENSG00000166482	ENSG00000166482	protein_coding
TTC22	1	complement(55245385..55266940)	4.16133	1.04411	2.0621	0.00560123	0.0285781	1	ENSG00000006555	ENSG00000006555	protein_coding
RIOK3	18	21032787..21066567	107.355	1.0416	2.05851	2.63709e-14	2.13605e-12	4.20432e-10	ENSG00000101782	ENSG00000101782	protein_coding
EAF1	3	15468862..15484120	59.6088	1.04032	2.05669	3.43851e-11	1.67946e-09	5.48201e-07	ENSG00000144597	ENSG00000144597	protein_coding
KIF21B	1	complement(200938520..200992828)	97.9792	1.03907	2.0549	1.21371e-16	1.319e-14	1.93501e-12	ENSG00000116852	ENSG00000116852	protein_coding
YPEL5	2	30369807..30383399	154.146	1.03791	2.05325	6.59507e-14	4.97651e-12	1.05145e-09	ENSG00000119801	ENSG00000119801	protein_coding
ALG2	9	complement(101978708..101984238)	25.1647	1.03541	2.0497	1.27416e-05	0.000177146	0.203139	ENSG00000119523	ENSG00000119523	protein_coding
PSPH	7	complement(56078744..56119297)	47.3511	1.02579	2.03607	1.28407e-07	3.04981e-06	0.0020472	ENSG00000146733	ENSG00000146733	protein_coding
MARS	12	57869228..57911352	288.097	1.02515	2.03518	2.2019e-17	2.62451e-15	3.51048e-13	ENSG00000166986	ENSG00000166986	protein_coding
STAU2	8	complement(74332604..74659943)	4.66712	1.02383	2.03331	0.000636301	0.00489824	1	ENSG00000040341	ENSG00000040341	protein_coding
PLAT	8	complement(42032236..42065242)	5.88739	1.02383	2.03331	0.000636301	0.00489824	1	ENSG00000104368	ENSG00000104368	protein_coding
CYP2U1	4	108852525..108874613	8.75875	1.02288	2.03197	0.000160325	0.00155797	1	ENSG00000155016	ENSG00000155016	protein_coding
HIST2H4B	1	complement(149825607..149832714)	267.382	1.01947	2.02718	2.72038e-13	1.90734e-11	4.33711e-09	ENSG00000182217	ENSG00000182217	protein_coding
ADPGK	15	complement(73043710..73078187)	34.189	1.01533	2.02137	2.31223e-09	7.9772e-08	3.68639e-05	ENSG00000159322	ENSG00000159322	protein_coding
IRX2	5	complement(2745959..2752969)	38.3644	1.01498	2.02087	1.05208e-07	2.55974e-06	0.00167734	ENSG00000170561	ENSG00000170561	protein_coding
ATP5S	14	50779044..50802276	6.22193	1.01494	2.02081	0.00966338	0.0435754	1	ENSG00000125375	ENSG00000125375	protein_coding
CCNA1	13	37005967..37017019	9.9032	1.01494	2.02081	0.00966338	0.0435754	1	ENSG00000133101	ENSG00000133101	protein_coding
SLC35A5	3	112280556..112304424	28.4325	1.01136	2.0158	1.10503e-07	2.67193e-06	0.00176175	ENSG00000138459	ENSG00000138459	protein_coding
NEK9	14	complement(75548822..75594047)	112.192	1.01072	2.01492	4.17599e-15	3.86235e-13	6.65778e-11	ENSG00000119638	ENSG00000119638	protein_coding
SLC23A2	20	complement(4833002..4990939)	48.8042	1.00991	2.01378	7.5604e-12	4.16014e-10	1.20535e-07	ENSG00000089057	ENSG00000089057	protein_coding
GARS	7	30634297..30673649	526.38	1.00924	2.01286	4.95975e-17	5.52822e-15	7.90734e-13	ENSG00000106105	ENSG00000106105	protein_coding
CTAGE1	18	complement(19993564..19997878)	7.22969	1.00924	2.01285	0.00301318	0.0173871	1	ENSG00000212710	ENSG00000212710	protein_coding
TSPYL4	6	complement(116571151..116575261)	7.58845	1.00924	2.01285	0.00301318	0.0173871	1	ENSG00000187189	ENSG00000187189	protein_coding
ALX1	12	85673885..85695562	27.4014	1.00597	2.00829	0.00102649	0.00728317	1	ENSG00000180318	ENSG00000180318	protein_coding
CTU2	16	88772871..88781794	9.34199	1.00546	2.00759	0.00243324	0.0145626	1	ENSG00000174177	ENSG00000174177	protein_coding
HYOU1	11	complement(118914900..118927913)	227.76	1.0052	2.00722	1.55718e-16	1.67828e-14	2.48262e-12	ENSG00000149428	ENSG00000149428	protein_coding
NKAIN1	1	complement(31652592..31712401)	28.9217	1.00163	2.00226	7.54773e-06	0.000110969	0.120333	ENSG00000084628	ENSG00000084628	protein_coding
CARS	11	complement(3022152..3078843)	86.3696	1.00141	2.00196	9.26882e-15	7.95228e-13	1.47773e-10	ENSG00000110619	ENSG00000110619	protein_coding
EIF4EBP1	8	37887859..37917883	246.568	1.00113	2.00157	2.64022e-10	1.12153e-08	4.2093e-06	ENSG00000187840	ENSG00000187840	protein_coding
PPM1J	1	complement(113252616..113258099)	12.7333	0.999044	1.99867	0.00160271	0.0104348	1	ENSG00000155367	ENSG00000155367	protein_coding
TRAF2	9	139776364..139821059	32.3605	0.997726	1.99685	4.16173e-07	8.67732e-06	0.00663504	ENSG00000127191	ENSG00000127191	protein_coding
SRCIN1	17	complement(36686251..36762183)	3.6458	0.993793	1.99141	0.00106912	0.00751613	1	ENSG00000017373	ENSG00000017373	protein_coding
GPR56	16	57644564..57698944	130.6	0.992787	1.99003	3.76822e-15	3.53535e-13	6.00767e-11	ENSG00000205336	ENSG00000205336	protein_coding
GSTA2	6	complement(52614897..52628367)	142.269	0.99073	1.98719	1.18683e-08	3.49855e-07	0.000189216	ENSG00000244067	ENSG00000244067	protein_coding
FAM178B	2	complement(97541620..97684175)	6.34842	0.989958	1.98613	0.00795176	0.0373152	1	ENSG00000168754	ENSG00000168754	protein_coding
GRAMD1B	11	123396344..123498482	25.9743	0.987793	1.98315	6.41023e-10	2.55645e-08	1.02198e-05	ENSG00000023171	ENSG00000023171	protein_coding
SH3BP4	2	235860617..235964358	26.5923	0.987261	1.98242	1.06432e-08	3.17616e-07	0.000169685	ENSG00000130147	ENSG00000130147	protein_coding
AKR1B1	7	complement(134127102..134144036)	312.912	0.98698	1.98203	3.98775e-15	3.71459e-13	6.35768e-11	ENSG00000085662	ENSG00000085662	protein_coding
FICD	12	108908962..108919614	24.6044	0.986524	1.98141	2.12209e-06	3.67031e-05	0.0338325	ENSG00000198855	ENSG00000198855	protein_coding
PLOD2	3	complement(145787227..145881440)	208.318	0.984342	1.97841	9.27585e-16	9.3051e-14	1.47885e-11	ENSG00000152952	ENSG00000152952	protein_coding
RPS17	15	complement(82821158..82824972)	13.3666	0.982549	1.97595	0.000339986	0.0029112	1	ENSG00000184779	ENSG00000184779	protein_coding
UPRT	X	74493920..74524435	85.1575	0.981109	1.97398	1.34869e-09	4.96842e-08	2.15021e-05	ENSG00000094841	ENSG00000094841	protein_coding
SLC25A37	8	23386318..23432976	24.5213	0.980428	1.97305	7.99479e-09	2.46478e-07	0.000127461	ENSG00000147454	ENSG00000147454	protein_coding
HLA-E	6	30457244..30461982	22.9887	0.978447	1.97034	5.88765e-05	0.000652898	0.938668	ENSG00000204592	ENSG00000204592	protein_coding
DGAT2	11	75470557..75512579	25.8065	0.970928	1.9601	8.84544e-09	2.69517e-07	0.000141023	ENSG00000062282	ENSG00000062282	protein_coding
SLC1A1	9	4490444..4587469	24.3091	0.967373	1.95528	5.69931e-06	8.69295e-05	0.0908641	ENSG00000106688	ENSG00000106688	protein_coding
ATAD1	10	complement(89511269..89601100)	65.4956	0.961973	1.94797	1.33379e-10	6.06063e-09	2.12647e-06	ENSG00000138138	ENSG00000138138	protein_coding
DUSP4	8	complement(29190581..29208185)	34.8861	0.958209	1.9429	1.85905e-09	6.57014e-08	2.96388e-05	ENSG00000120875	ENSG00000120875	protein_coding
JADE3	X	46771711..46920641	31.901	0.956753	1.94094	9.65324e-08	2.38424e-06	0.00153902	ENSG00000102221	ENSG00000102221	protein_coding
SACM1L	3	45730548..45786916	144.106	0.956488	1.94058	3.79045e-14	2.95995e-12	6.04311e-10	ENSG00000211456	ENSG00000211456	protein_coding
GADD45B	19	2476120..2478257	25.5946	0.955612	1.9394	0.000318173	0.00275884	1	ENSG00000099860	ENSG00000099860	protein_coding
MDFIC	7	114562209..114659256	22.8456	0.955104	1.93872	1.39008e-06	2.5108e-05	0.022162	ENSG00000135272	ENSG00000135272	protein_coding
ZDHHC15	X	complement(74588262..74743337)	5.98166	0.949756	1.93155	0.00151612	0.00996559	1	ENSG00000102383	ENSG00000102383	protein_coding
DYSF	2	71680852..71913898	12.5193	0.948769	1.93022	4.53528e-06	7.12585e-05	0.0723059	ENSG00000135636	ENSG00000135636	protein_coding
SLC1A5	19	complement(47278140..47291851)	104.069	0.946118	1.92668	1.83198e-10	8.00995e-09	2.92072e-06	ENSG00000105281	ENSG00000105281	protein_coding
SGCG	13	23755091..23899304	47.5551	0.945362	1.92567	2.11739e-05	0.000272586	0.337576	ENSG00000102683	ENSG00000102683	protein_coding
PGF	14	complement(75408537..75422487)	16.5025	0.944853	1.92499	7.97267e-06	0.00011656	0.127108	ENSG00000119630	ENSG00000119630	protein_coding
WDR75	2	190306159..190340291	46.1845	0.940992	1.91985	6.73234e-09	2.10543e-07	0.000107334	ENSG00000115368	ENSG00000115368	protein_coding
PTP4A1	6	64231666..64293492	191.074	0.94091	1.91974	7.47833e-14	5.60488e-12	1.19227e-09	ENSG00000112245	ENSG00000112245	protein_coding
EARS2	16	complement(23533335..23569052)	11.3075	0.939971	1.91849	0.000143337	0.00141725	1	ENSG00000103356	ENSG00000103356	protein_coding
RASGRP3	2	33661391..33789817	17.5369	0.938697	1.9168	3.53554e-08	9.60192e-07	0.000563671	ENSG00000152689	ENSG00000152689	protein_coding
RORB	9	77112281..77308093	2.62714	0.93776	1.91555	0.011112	0.0483515	1	ENSG00000198963	ENSG00000198963	protein_coding
ODC1	2	complement(10580094..10588630)	805.493	0.936827	1.91431	4.84347e-15	4.3567e-13	7.72195e-11	ENSG00000115758	ENSG00000115758	protein_coding
PGAP2	11	3818954..3847601	24.5936	0.931134	1.90677	1.54576e-05	0.000209763	0.24644	ENSG00000148985	ENSG00000148985	protein_coding
LONRF1	8	complement(12579403..12613582)	22.4774	0.930553	1.90601	1.4559e-06	2.60801e-05	0.0232114	ENSG00000154359	ENSG00000154359	protein_coding
AKR1B10	7	134212344..134226160	1402.81	0.929017	1.90398	7.55505e-15	6.6065e-13	1.2045e-10	ENSG00000198074	ENSG00000198074	protein_coding
USP36	17	complement(76783463..76837523)	20.5758	0.92889	1.90381	2.13129e-08	6.0291e-07	0.000339791	ENSG00000055483	ENSG00000055483	protein_coding
AC002398.9	19	36236579..36245420	63.6372	0.926966	1.90127	0.000153819	0.00149922	1	ENSG00000188223	ENSG00000188223	protein_coding
SPECC1L-ADORA2A	22	24666866..24838324	18.373	0.92549	1.89933	3.91299e-06	6.29573e-05	0.0623848	ENSG00000258555	ENSG00000258555	protein_coding
SOX13	1	204042243..204096863	4.20887	0.924705	1.8983	0.00576457	0.0291492	1	ENSG00000143842	ENSG00000143842	protein_coding
P4HA2	5	complement(131527531..131631008)	114.03	0.924428	1.89793	3.82224e-13	2.59614e-11	6.09379e-09	ENSG00000072682	ENSG00000072682	protein_coding
TMEM205	19	complement(11453452..11457194)	34.3668	0.924165	1.89759	0.000438582	0.00357919	1	ENSG00000105518	ENSG00000105518	protein_coding
ETHE1	19	complement(44010871..44031396)	31.0435	0.922313	1.89515	0.000765471	0.0057272	1	ENSG00000105755	ENSG00000105755	protein_coding
ALCAM	3	105085753..105295744	9.7773	0.921735	1.89439	0.000114323	0.00116023	1	ENSG00000170017	ENSG00000170017	protein_coding
ZKSCAN8	6	28109688..28127250	11.261	0.920161	1.89233	3.41243e-05	0.00040715	0.544044	ENSG00000198315	ENSG00000198315	protein_coding
AARS	16	complement(70286198..70323446)	776.915	0.920092	1.89224	5.91214e-15	5.28084e-13	9.42573e-11	ENSG00000090861	ENSG00000090861	protein_coding
SLC45A4	8	complement(142217265..142318404)	5.15735	0.920014	1.89213	0.00136918	0.00917079	1	ENSG00000022567	ENSG00000022567	protein_coding
AKR1B15	7	134233888..134264627	299.151	0.917134	1.88836	5.02627e-13	3.36141e-11	8.01338e-09	ENSG00000227471	ENSG00000227471	protein_coding
MYRF	11	61520114..61555990	16.0343	0.916127	1.88704	1.80401e-07	4.1713e-06	0.00287613	ENSG00000124920	ENSG00000124920	protein_coding
GABARAPL1	12	10365057..10375727	40.2496	0.914757	1.88525	2.88141e-07	6.31538e-06	0.00459384	ENSG00000139112	ENSG00000139112	protein_coding
IKBKAP	9	complement(111629797..111696396)	134.805	0.912894	1.88282	1.85775e-12	1.09624e-10	2.96181e-08	ENSG00000070061	ENSG00000070061	protein_coding
FNIP1	5	complement(130977407..131132710)	126.745	0.91241	1.88219	1.5488e-12	9.39435e-11	2.46925e-08	ENSG00000217128	ENSG00000217128	protein_coding
GDNF	5	complement(37812779..37839788)	28.6156	0.912081	1.88176	3.54373e-06	5.76951e-05	0.0564977	ENSG00000168621	ENSG00000168621	protein_coding
BLCAP	20	complement(36120874..36156333)	74.0932	0.911638	1.88118	2.95983e-09	1.00258e-07	4.71886e-05	ENSG00000166619	ENSG00000166619	protein_coding
LOXL4	10	complement(100007447..100028007)	16.4228	0.91135	1.8808	0.000327175	0.00282562	1	ENSG00000138131	ENSG00000138131	protein_coding
RAP1GAP	1	complement(21922708..21995801)	15.2901	0.91062	1.87985	3.65715e-05	0.000431943	0.583059	ENSG00000076864	ENSG00000076864	protein_coding
RNF185	22	31556168..31603005	37.0711	0.910535	1.87974	2.28676e-06	3.93946e-05	0.0364579	ENSG00000138942	ENSG00000138942	protein_coding
STC2	5	complement(172741716..172756506)	100.151	0.909854	1.87886	1.23301e-11	6.61717e-10	1.96579e-07	ENSG00000113739	ENSG00000113739	protein_coding
FBXO41	2	complement(73481810..73511559)	13.4732	0.909217	1.87803	7.493e-06	0.000110289	0.119461	ENSG00000163013	ENSG00000163013	protein_coding
ANKS6	9	complement(101493611..101559247)	32.3676	0.908048	1.8765	3.98785e-09	1.31994e-07	6.35783e-05	ENSG00000165138	ENSG00000165138	protein_coding
BHLHB9	X	101975616..102008468	5.10991	0.907907	1.87632	0.0093251	0.0423576	1	ENSG00000198908	ENSG00000198908	protein_coding
TSC22D3	X	complement(106956451..107020572)	92.393	0.907192	1.87539	1.40553e-10	6.3424e-09	2.24084e-06	ENSG00000157514	ENSG00000157514	protein_coding
SLC2A1	1	complement(43391052..43424530)	213.424	0.907003	1.87515	1.49518e-12	9.11149e-11	2.38376e-08	ENSG00000117394	ENSG00000117394	protein_coding
NABP1	2	192542794..192561385	2.47688	0.901375	1.86784	0.0048983	0.0256644	1	ENSG00000173559	ENSG00000173559	protein_coding
CLU	8	complement(27454434..27472548)	48.8754	0.898914	1.86466	2.0504e-09	7.18798e-08	3.26896e-05	ENSG00000120885	ENSG00000120885	protein_coding
SUN2	22	complement(39130730..39190148)	221.113	0.898246	1.8638	2.90199e-13	2.01302e-11	4.62664e-09	ENSG00000100242	ENSG00000100242	protein_coding
APTX	9	complement(32972604..33025166)	23.75	0.897782	1.8632	3.49154e-05	0.000415828	0.556656	ENSG00000137074	ENSG00000137074	protein_coding
RTN1	14	complement(60062694..60337684)	10.8217	0.895711	1.86053	0.000214277	0.00196788	1	ENSG00000139970	ENSG00000139970	protein_coding
CACHD1	1	64936428..65158741	27.6874	0.895171	1.85983	2.71826e-07	6.01764e-06	0.00433371	ENSG00000158966	ENSG00000158966	protein_coding
ABCC4	13	complement(95672083..95953687)	57.748	0.894613	1.85911	1.61643e-10	7.19448e-09	2.57707e-06	ENSG00000125257	ENSG00000125257	protein_coding
H6PD	1	9294834..9331396	20.4674	0.894068	1.85841	1.557e-07	3.65196e-06	0.00248233	ENSG00000049239	ENSG00000049239	protein_coding
RABGEF1	7	66147151..66276451	5.12574	0.894011	1.85834	0.00957528	0.0432979	1	ENSG00000154710	ENSG00000154710	protein_coding
TSKU	11	76493295..76509198	124.313	0.89315	1.85723	8.85628e-11	4.1396e-09	1.41196e-06	ENSG00000182704	ENSG00000182704	protein_coding
FGFR3	4	1795034..1810599	14.3962	0.891247	1.85478	0.000186883	0.0017584	1	ENSG00000068078	ENSG00000068078	protein_coding
NRIP1	21	complement(16333556..16437321)	6.57349	0.890839	1.85425	0.000864373	0.00632209	1	ENSG00000180530	ENSG00000180530	protein_coding
SMN2	5	69345350..69374349	11.268	0.890024	1.85321	0.00503138	0.0262079	1	ENSG00000205571	ENSG00000205571	protein_coding
C19orf26	19	complement(1228286..1238026)	12.8093	0.888783	1.85161	0.000512163	0.00408508	1	ENSG00000099625	ENSG00000099625	protein_coding
TSPAN5	4	complement(99391518..99579780)	28.2603	0.888364	1.85108	8.68635e-08	2.16181e-06	0.00138486	ENSG00000168785	ENSG00000168785	protein_coding
FGF11	17	7341592..7348256	7.33062	0.887214	1.8496	0.00273923	0.0161202	1	ENSG00000161958	ENSG00000161958	protein_coding
NR4A3	9	102584137..102629173	10.1666	0.887113	1.84947	0.000310691	0.00270797	1	ENSG00000119508	ENSG00000119508	protein_coding
ENO2	12	7022909..7032861	538.125	0.88498	1.84674	1.44414e-13	1.04628e-11	2.3024e-09	ENSG00000111674	ENSG00000111674	protein_coding
JDP2	14	75894419..75940814	37.7178	0.883309	1.8446	4.21106e-08	1.12074e-06	0.00067137	ENSG00000140044	ENSG00000140044	protein_coding
ACAD10	12	112123857..112194903	4.16708	0.882087	1.84304	0.00416464	0.0225451	1	ENSG00000111271	ENSG00000111271	protein_coding
ELOVL4	6	complement(80624529..80657297)	47.1342	0.881661	1.8425	1.89201e-06	3.30303e-05	0.0301643	ENSG00000118402	ENSG00000118402	protein_coding
HADHB	2	26466038..26513336	449.255	0.876621	1.83607	4.36617e-13	2.93501e-11	6.96098e-09	ENSG00000138029	ENSG00000138029	protein_coding
ITPK1	14	complement(93403259..93582665)	68.103	0.876177	1.8355	3.83456e-10	1.58751e-08	6.11343e-06	ENSG00000100605	ENSG00000100605	protein_coding
LARS	5	complement(145492601..145562223)	158.443	0.875551	1.83471	1.63924e-12	9.8061e-11	2.61344e-08	ENSG00000133706	ENSG00000133706	protein_coding
DDIT4L	4	complement(101107027..101111939)	392.536	0.875454	1.83459	2.37078e-12	1.36802e-10	3.77973e-08	ENSG00000145358	ENSG00000145358	protein_coding
LMTK3	19	complement(48988528..49016446)	28.4683	0.87464	1.83355	1.86835e-06	3.2661e-05	0.0297871	ENSG00000142235	ENSG00000142235	protein_coding
AOX1	2	201450591..201541787	237.831	0.8744	1.83325	1.5808e-12	9.5441e-11	2.52027e-08	ENSG00000138356	ENSG00000138356	protein_coding
SLC48A1	12	48147699..48176536	94.9689	0.87426	1.83307	3.85254e-10	1.58991e-08	6.14211e-06	ENSG00000211584	ENSG00000211584	protein_coding
BCL7A	12	122457328..122499948	6.67295	0.871925	1.8301	0.002353	0.0142063	1	ENSG00000110987	ENSG00000110987	protein_coding
MAPRE3	2	27193480..27250064	60.5302	0.866473	1.8232	1.70668e-07	3.98153e-06	0.00272095	ENSG00000084764	ENSG00000084764	protein_coding
DGKE	17	54911460..54946036	6.81122	0.86618	1.82283	0.000293408	0.00257839	1	ENSG00000153933	ENSG00000153933	protein_coding
SPR	2	73114489..73119287	98.0959	0.865327	1.82175	2.55013e-06	4.33025e-05	0.0406568	ENSG00000116096	ENSG00000116096	protein_coding
TP53INP1	8	complement(95938200..95961639)	40.8392	0.864794	1.82108	8.33191e-08	2.08955e-06	0.00132836	ENSG00000164938	ENSG00000164938	protein_coding
LONP1	19	complement(5691845..5720583)	243.51	0.862763	1.81852	3.8863e-12	2.20353e-10	6.19593e-08	ENSG00000196365	ENSG00000196365	protein_coding
CDKN2AIP	4	184365744..184369351	52.7964	0.861006	1.81631	9.74412e-07	1.84431e-05	0.015535	ENSG00000168564	ENSG00000168564	protein_coding
RSAD1	17	48556161..48563336	16.4344	0.860878	1.81614	0.000301474	0.00263684	1	ENSG00000136444	ENSG00000136444	protein_coding
DENND4A	15	complement(65950384..66084631)	48.118	0.858731	1.81344	1.32521e-09	4.89577e-08	2.11278e-05	ENSG00000174485	ENSG00000174485	protein_coding
BBOX1	11	27062272..27149356	24.8346	0.857594	1.81201	0.00058725	0.0045776	1	ENSG00000129151	ENSG00000129151	protein_coding
SIAH2	3	complement(150458914..150481264)	57.7689	0.85743	1.81181	2.31581e-06	3.97898e-05	0.0369209	ENSG00000181788	ENSG00000181788	protein_coding
MDM2	12	69201956..69239214	83.2128	0.855021	1.80879	1.05491e-10	4.86116e-09	1.68184e-06	ENSG00000135679	ENSG00000135679	protein_coding
NUDT4	12	93771659..93797024	78.8705	0.854845	1.80856	2.12633e-09	7.43416e-08	3.39e-05	ENSG00000173598	ENSG00000173598	protein_coding
PGM5	9	70943224..71145977	4.68565	0.854525	1.80816	0.0067252	0.0327135	1	ENSG00000154330	ENSG00000154330	protein_coding
MAFK	7	1570350..1582679	17.4945	0.854191	1.80774	0.00016953	0.00162085	1	ENSG00000198517	ENSG00000198517	protein_coding
FGGY	1	59762310..60233347	29.8566	0.850753	1.80344	6.33242e-07	1.26658e-05	0.0100958	ENSG00000172456	ENSG00000172456	protein_coding
SAC3D1	11	64808373..64812300	17.605	0.844851	1.79608	0.0104944	0.0462199	1	ENSG00000168061	ENSG00000168061	protein_coding
ZNF775	7	150065879..150109558	4.53696	0.844851	1.79608	0.0104944	0.0462199	1	ENSG00000196456	ENSG00000196456	protein_coding
LPCAT2	16	55542910..55620582	37.9843	0.843405	1.79428	4.06626e-08	1.08664e-06	0.000648284	ENSG00000087253	ENSG00000087253	protein_coding
TANC2	17	61086917..61505060	241.389	0.843129	1.79394	6.92776e-13	4.53995e-11	1.10449e-08	ENSG00000170921	ENSG00000170921	protein_coding
OSTM1	6	complement(108362613..108487058)	21.6311	0.842662	1.79336	1.99089e-05	0.000258598	0.317408	ENSG00000081087	ENSG00000081087	protein_coding
FOXO1	13	complement(41129804..41240734)	80.8366	0.842416	1.79305	1.44901e-09	5.30803e-08	2.31016e-05	ENSG00000150907	ENSG00000150907	protein_coding
UGT1A6	2	234600253..234681946	26.8692	0.838795	1.78856	6.31089e-06	9.5035e-05	0.100615	ENSG00000167165	ENSG00000167165	protein_coding
ELL	19	complement(18553473..18632937)	38.0963	0.838665	1.78839	8.23369e-07	1.60262e-05	0.013127	ENSG00000105656	ENSG00000105656	protein_coding
KLF9	9	complement(72999503..73029540)	141.506	0.837735	1.78724	1.46506e-10	6.56557e-09	2.33574e-06	ENSG00000119138	ENSG00000119138	protein_coding
GSTT2	22	24322339..24326106	84.9986	0.837282	1.78668	8.14039e-05	0.000867311	1	ENSG00000099984	ENSG00000099984	protein_coding
KIAA1551	12	32112304..32146039	6.04982	0.835592	1.78459	0.00467321	0.0247314	1	ENSG00000174718	ENSG00000174718	protein_coding
MPZ	1	complement(161274525..161279762)	74.921	0.83494	1.78378	2.5647e-06	4.34932e-05	0.040889	ENSG00000158887	ENSG00000158887	protein_coding
MAST1	19	12944765..12985765	4.86699	0.833947	1.78256	0.0107041	0.046933	1	ENSG00000105613	ENSG00000105613	protein_coding
XYLB	3	38388251..38462839	21.8951	0.833798	1.78237	2.15807e-05	0.000277258	0.344061	ENSG00000093217	ENSG00000093217	protein_coding
PPM1L	3	160473390..160796695	40.2457	0.833078	1.78148	1.46001e-09	5.31843e-08	2.32769e-05	ENSG00000163590	ENSG00000163590	protein_coding
NUPR1	16	complement(28548606..28550495)	161.329	0.83263	1.78093	1.45423e-06	2.60801e-05	0.0231848	ENSG00000176046	ENSG00000176046	protein_coding
ZNF593	1	26496362..26498551	21.7764	0.831907	1.78004	0.00387705	0.0212976	1	ENSG00000142684	ENSG00000142684	protein_coding
MYL6B	12	56546040..56553431	36.7601	0.829703	1.77732	2.00133e-05	0.000259458	0.319073	ENSG00000196465	ENSG00000196465	protein_coding
CYR61	1	86046444..86049645	113.631	0.829212	1.77671	7.16465e-08	1.80724e-06	0.00114226	ENSG00000142871	ENSG00000142871	protein_coding
THBS1	15	39873280..39891667	2036.55	0.827907	1.77511	5.13909e-13	3.41933e-11	8.19326e-09	ENSG00000137801	ENSG00000137801	protein_coding
RP11-295K3.1	11	complement(1768897..1780281)	251.905	0.82773	1.77489	6.34323e-08	1.62839e-06	0.0010113	ENSG00000250644	ENSG00000250644	protein_coding
LRRC8D	1	90286573..90402170	202.407	0.827387	1.77447	6.46875e-11	3.09007e-09	1.03131e-06	ENSG00000171492	ENSG00000171492	protein_coding
NAF1	4	complement(164031225..164088073)	10.7308	0.826986	1.77397	0.00186597	0.0118012	1	ENSG00000145414	ENSG00000145414	protein_coding
SKIL	3	170075466..170114623	39.0853	0.826308	1.77314	4.43339e-08	1.17036e-06	0.000706815	ENSG00000136603	ENSG00000136603	protein_coding
CARKD	13	111267881..111292340	10.3377	0.825611	1.77228	0.00715182	0.0343651	1	ENSG00000213995	ENSG00000213995	protein_coding
CEP120	5	complement(122680579..122759286)	60.3194	0.825148	1.77172	1.40128e-08	4.06994e-07	0.000223405	ENSG00000168944	ENSG00000168944	protein_coding
SYNGR1	22	39745930..39781593	22.2003	0.822387	1.76833	4.71885e-06	7.37872e-05	0.0752326	ENSG00000100321	ENSG00000100321	protein_coding
C12orf29	12	88427623..88443937	8.73768	0.822181	1.76808	0.00133489	0.0089841	1	ENSG00000133641	ENSG00000133641	protein_coding
NEU1	6	complement(31825436..31830683)	16.7959	0.817583	1.76245	0.000242304	0.00218375	1	ENSG00000204386	ENSG00000204386	protein_coding
TRIM62	1	complement(33611003..33647660)	33.2378	0.814332	1.75848	2.57778e-05	0.000321692	0.410975	ENSG00000116525	ENSG00000116525	protein_coding
SLC2A3	12	complement(8071826..8088871)	25.423	0.813986	1.75806	5.2243e-06	8.07228e-05	0.083291	ENSG00000059804	ENSG00000059804	protein_coding
SH3RF3	2	109745804..110262207	7.23923	0.811474	1.755	0.00495412	0.0258502	1	ENSG00000172985	ENSG00000172985	protein_coding
ETS2	21	40177231..40196879	32.379	0.810263	1.75353	7.89702e-06	0.000115713	0.125902	ENSG00000157557	ENSG00000157557	protein_coding
TIPARP	3	156391024..156424559	163.411	0.810002	1.75321	3.22015e-10	1.35029e-08	5.13389e-06	ENSG00000163659	ENSG00000163659	protein_coding
BSG	19	571297..583493	116.325	0.809281	1.75234	8.49759e-09	2.60746e-07	0.000135477	ENSG00000172270	ENSG00000172270	protein_coding
DUSP10	1	complement(221874766..221915518)	215.172	0.808101	1.75091	5.48456e-10	2.20074e-08	8.74403e-06	ENSG00000143507	ENSG00000143507	protein_coding
PRKAA2	1	57110995..57181008	9.30664	0.807544	1.75023	0.000194192	0.00181149	1	ENSG00000162409	ENSG00000162409	protein_coding
LEF1	4	complement(108968701..109090112)	31.6693	0.807149	1.74975	3.6801e-06	5.97053e-05	0.0586719	ENSG00000138795	ENSG00000138795	protein_coding
OLFM1	9	137967268..138013025	14.5989	0.806564	1.74904	0.000170533	0.00162806	1	ENSG00000130558	ENSG00000130558	protein_coding
PDCD2	6	complement(170884383..170893780)	22.1405	0.805553	1.74782	1.10855e-05	0.000156118	0.176736	ENSG00000071994	ENSG00000071994	protein_coding
RASSF1	3	complement(50367219..50378411)	43.3996	0.803904	1.74582	5.90465e-06	8.98513e-05	0.0941379	ENSG00000068028	ENSG00000068028	protein_coding
TTC17	11	43380482..43516483	44.0746	0.803571	1.74542	5.26016e-09	1.69796e-07	8.38627e-05	ENSG00000052841	ENSG00000052841	protein_coding
ADH7	4	complement(100333418..100356894)	20.2677	0.802694	1.74436	0.00102823	0.00728758	1	ENSG00000196344	ENSG00000196344	protein_coding
USP31	16	complement(23072727..23160591)	26.8741	0.80054	1.74175	6.71485e-08	1.71703e-06	0.00107055	ENSG00000103404	ENSG00000103404	protein_coding
FLRT3	20	complement(14303634..14318262)	124.378	0.800234	1.74138	1.57465e-09	5.70417e-08	2.51047e-05	ENSG00000125848	ENSG00000125848	protein_coding
CEP85L	6	complement(118781935..119031238)	15.7875	0.800225	1.74137	9.71961e-06	0.000138832	0.15496	ENSG00000111860	ENSG00000111860	protein_coding
MLLT4	6	168227602..168372703	19.7532	0.799747	1.7408	2.6087e-07	5.78739e-06	0.00415906	ENSG00000130396	ENSG00000130396	protein_coding
FAM78B	1	complement(166026674..166136206)	15.3019	0.799117	1.74004	0.000309847	0.00270282	1	ENSG00000188859	ENSG00000188859	protein_coding
ALDH18A1	10	complement(97365696..97416463)	338.616	0.798881	1.73975	1.09346e-10	5.00343e-09	1.7433e-06	ENSG00000059573	ENSG00000059573	protein_coding
CTGF	6	complement(132269316..132272513)	1029.03	0.79853	1.73933	2.17819e-11	1.10398e-09	3.47268e-07	ENSG00000118523	ENSG00000118523	protein_coding
LONRF3	X	118108581..118152318	32.0991	0.797853	1.73851	2.42573e-05	0.000305053	0.386735	ENSG00000175556	ENSG00000175556	protein_coding
FAM102A	9	complement(130702858..130742792)	27.2425	0.797292	1.73784	5.38364e-06	8.25977e-05	0.0858313	ENSG00000167106	ENSG00000167106	protein_coding
TAB3	X	complement(30845559..30993201)	17.9543	0.797216	1.73774	8.40369e-07	1.63327e-05	0.013398	ENSG00000157625	ENSG00000157625	protein_coding
INHBA	7	complement(41724712..41742706)	9.08012	0.795913	1.73618	0.000768807	0.00574556	1	ENSG00000122641	ENSG00000122641	protein_coding
DQX1	2	complement(74745258..74753463)	11.6312	0.794834	1.73488	0.0114668	0.0496641	1	ENSG00000144045	ENSG00000144045	protein_coding
FAIM2	12	complement(50260679..50298000)	131.039	0.793711	1.73353	8.26423e-10	3.21713e-08	1.31757e-05	ENSG00000135472	ENSG00000135472	protein_coding
SUPT3H	6	complement(44777054..45345690)	28.9256	0.789525	1.72851	0.000189764	0.00177883	1	ENSG00000196284	ENSG00000196284	protein_coding
COLGALT2	1	complement(183898796..184006863)	17.6569	0.788816	1.72766	2.93356e-05	0.000358089	0.467697	ENSG00000198756	ENSG00000198756	protein_coding
THAP7	22	complement(21353393..21356485)	33.7575	0.788628	1.72743	0.000147339	0.00145124	1	ENSG00000184436	ENSG00000184436	protein_coding
HGSNAT	8	42995556..43057998	24.7715	0.788081	1.72678	1.11332e-06	2.07116e-05	0.0177497	ENSG00000165102	ENSG00000165102	protein_coding
QSOX2	9	complement(139098179..139137687)	43.5707	0.787258	1.72579	2.39658e-06	4.10154e-05	0.0382086	ENSG00000165661	ENSG00000165661	protein_coding
EIF5A2	3	complement(170606204..170626482)	16.1968	0.786667	1.72508	0.000220458	0.00201189	1	ENSG00000163577	ENSG00000163577	protein_coding
CAPRIN2	12	complement(30862486..30907885)	6.38677	0.786396	1.72476	0.00253303	0.0150941	1	ENSG00000110888	ENSG00000110888	protein_coding
OSGIN2	8	90914087..90940116	9.99662	0.782295	1.71987	0.00440038	0.0235765	1	ENSG00000164823	ENSG00000164823	protein_coding
KIAA0247	14	70078313..70181859	69.8712	0.777671	1.71436	4.38211e-08	1.15917e-06	0.000698639	ENSG00000100647	ENSG00000100647	protein_coding
NT5DC3	12	complement(104164231..104234975)	28.5449	0.776976	1.71354	7.79547e-07	1.52415e-05	0.0124283	ENSG00000111696	ENSG00000111696	protein_coding
ARL5B	10	18948334..18970568	6.91965	0.775825	1.71217	0.00372589	0.0206149	1	ENSG00000165997	ENSG00000165997	protein_coding
CCRN4L	4	139936943..139966906	30.8611	0.775442	1.71171	0.00261817	0.0155198	1	ENSG00000151014	ENSG00000151014	protein_coding
BHLHE40	3	5020801..5027008	439.195	0.775359	1.71162	1.69889e-10	7.51023e-09	2.70853e-06	ENSG00000134107	ENSG00000134107	protein_coding
HECA	6	139456249..139501939	41.142	0.774901	1.71107	1.30053e-06	2.36214e-05	0.0207343	ENSG00000112406	ENSG00000112406	protein_coding
SMAD6	15	66994566..67074338	18.8347	0.77461	1.71073	0.000982837	0.00705403	1	ENSG00000137834	ENSG00000137834	protein_coding
RP11-463D19.2	8	complement(74600926..74791089)	52.5708	0.769719	1.70494	0.00801144	0.0375008	1	ENSG00000258677	ENSG00000258677	protein_coding
ITPRIP	10	complement(106071894..106098162)	31.5131	0.768975	1.70406	2.39293e-05	0.000301219	0.381505	ENSG00000148841	ENSG00000148841	protein_coding
PXDN	2	complement(1635659..1748624)	46.5253	0.766375	1.70099	1.85051e-08	5.2691e-07	0.000295027	ENSG00000130508	ENSG00000130508	protein_coding
BOD1	5	complement(173034517..173043663)	30.026	0.765542	1.70001	0.00192619	0.0121291	1	ENSG00000145919	ENSG00000145919	protein_coding
SLC25A36	3	140660672..140698775	55.9038	0.764628	1.69893	2.13682e-08	6.03166e-07	0.000340673	ENSG00000114120	ENSG00000114120	protein_coding
IRF2BP2	1	complement(234740015..234745271)	309.487	0.762558	1.6965	4.74108e-10	1.92014e-08	7.55871e-06	ENSG00000168264	ENSG00000168264	protein_coding
CA9	9	35673853..35681156	963.473	0.762477	1.6964	3.73287e-10	1.55916e-08	5.95132e-06	ENSG00000107159	ENSG00000107159	protein_coding
ANKRD13B	17	27916787..27941779	50.6107	0.761097	1.69478	4.33879e-06	6.85014e-05	0.0691733	ENSG00000198720	ENSG00000198720	protein_coding
C10orf2	10	102747124..102754158	36.4265	0.759668	1.6931	5.79372e-05	0.000644125	0.923693	ENSG00000107815	ENSG00000107815	protein_coding
RNF138	18	29671818..29711524	28.613	0.757594	1.69067	0.000142767	0.00141476	1	ENSG00000134758	ENSG00000134758	protein_coding
MSANTD3	9	103189438..103213511	38.4317	0.757283	1.6903	0.000161047	0.00156149	1	ENSG00000066697	ENSG00000066697	protein_coding
CCDC15	11	124824017..124911385	9.20474	0.756954	1.68992	0.0067807	0.0328603	1	ENSG00000149548	ENSG00000149548	protein_coding
SDC4	20	complement(43953928..43977064)	114.796	0.75592	1.68871	5.12332e-07	1.04233e-05	0.00816811	ENSG00000124145	ENSG00000124145	protein_coding
KDM6B	17	7743222..7758114	149.609	0.753965	1.68642	1.71785e-09	6.15451e-08	2.73876e-05	ENSG00000132510	ENSG00000132510	protein_coding
TFB1M	6	complement(155578643..155635627)	23.6813	0.752692	1.68493	0.00171142	0.010989	1	ENSG00000029639	ENSG00000029639	protein_coding
CEBPG	19	33864236..33873592	45.8342	0.752685	1.68493	5.24508e-06	8.0948e-05	0.0836223	ENSG00000153879	ENSG00000153879	protein_coding
NARS	18	complement(55267888..55289445)	391.587	0.751908	1.68402	6.50386e-10	2.58588e-08	1.03691e-05	ENSG00000134440	ENSG00000134440	protein_coding
ZNF280C	X	complement(129336685..129402873)	12.9462	0.751202	1.68319	0.00238022	0.0143308	1	ENSG00000056277	ENSG00000056277	protein_coding
ITGA8	10	complement(15555948..15762124)	13.3087	0.750754	1.68267	0.000242022	0.00218272	1	ENSG00000077943	ENSG00000077943	protein_coding
REPIN1	7	150065278..150071133	35.1	0.749976	1.68176	1.86938e-05	0.000244275	0.298036	ENSG00000214022	ENSG00000214022	protein_coding
ACOT8	20	complement(44470360..44486045)	22.0718	0.749165	1.68082	0.000357415	0.00301686	1	ENSG00000101473	ENSG00000101473	protein_coding
GPCPD1	20	complement(5525085..5591672)	24.0099	0.748658	1.68023	1.16167e-05	0.000163072	0.185205	ENSG00000125772	ENSG00000125772	protein_coding
RAD51D	17	complement(33426811..33448541)	10.8051	0.74838	1.67991	0.0101365	0.0451933	1	ENSG00000185379	ENSG00000185379	protein_coding
ZMYM6	1	complement(35449523..35497569)	6.55008	0.747652	1.67906	0.00204413	0.0127365	1	ENSG00000163867	ENSG00000163867	protein_coding
FARSB	2	complement(223435255..223521056)	130.692	0.746415	1.67762	8.66356e-08	2.16026e-06	0.00138123	ENSG00000116120	ENSG00000116120	protein_coding
MAST2	1	46252659..46501796	170.754	0.744632	1.67555	1.45425e-09	5.31229e-08	2.31851e-05	ENSG00000086015	ENSG00000086015	protein_coding
GRAMD1A	19	35485688..35517375	25.7457	0.743	1.67365	3.12224e-05	0.00037806	0.497778	ENSG00000089351	ENSG00000089351	protein_coding
DCUN1D3	16	complement(20866247..20911706)	60.8759	0.742741	1.67335	2.25132e-07	5.09668e-06	0.00358927	ENSG00000188215	ENSG00000188215	protein_coding
GHITM	10	85899196..85913001	1143.18	0.742431	1.67299	4.60578e-10	1.877e-08	7.343e-06	ENSG00000165678	ENSG00000165678	protein_coding
PLEKHF1	19	30155963..30166364	63.998	0.741111	1.67146	1.75088e-05	0.000230871	0.279142	ENSG00000166289	ENSG00000166289	protein_coding
TFE3	X	complement(48886242..48901012)	71.9406	0.740631	1.67091	7.30528e-07	1.4391e-05	0.0116468	ENSG00000068323	ENSG00000068323	protein_coding
FAM129A	1	complement(184759858..184943682)	11.6803	0.738675	1.66864	0.000334157	0.00287261	1	ENSG00000135842	ENSG00000135842	protein_coding
ETS1	11	complement(128328656..128457453)	54.7674	0.738521	1.66846	2.2524e-07	5.09668e-06	0.003591	ENSG00000134954	ENSG00000134954	protein_coding
CPEB2	4	15004298..15071777	41.2935	0.738507	1.66845	9.55948e-07	1.81728e-05	0.0152407	ENSG00000137449	ENSG00000137449	protein_coding
ARHGAP20	11	complement(110447766..110583912)	41.3422	0.737351	1.66711	1.0242e-06	1.92537e-05	0.0163288	ENSG00000137727	ENSG00000137727	protein_coding
GLCE	15	69452923..69564556	268.949	0.737349	1.66711	1.25851e-09	4.72975e-08	2.00644e-05	ENSG00000138604	ENSG00000138604	protein_coding
NEDD1	12	97301001..97347129	53.9442	0.735817	1.66534	5.46338e-06	8.36243e-05	0.0871026	ENSG00000139350	ENSG00000139350	protein_coding
TNFAIP3	6	138188351..138204449	32.0088	0.735593	1.66508	2.82947e-05	0.000347449	0.451102	ENSG00000118503	ENSG00000118503	protein_coding
ANGEL1	14	complement(77253588..77292589)	16.4932	0.735154	1.66458	0.000572236	0.00449279	1	ENSG00000013523	ENSG00000013523	protein_coding
SCARB2	4	complement(77079890..77135046)	92.1257	0.733814	1.66303	6.78758e-08	1.72884e-06	0.00108214	ENSG00000138760	ENSG00000138760	protein_coding
ZNF609	15	64752941..64978264	87.1826	0.73364	1.66283	4.9139e-09	1.59408e-07	7.83424e-05	ENSG00000180357	ENSG00000180357	protein_coding
CTSD	11	complement(1773982..1785222)	594.924	0.733441	1.6626	1.30792e-09	4.85944e-08	2.08522e-05	ENSG00000117984	ENSG00000117984	protein_coding
TXLNG	X	16804550..16862642	22.3291	0.730792	1.65955	0.000349939	0.00296913	1	ENSG00000086712	ENSG00000086712	protein_coding
HAP1	17	complement(39873994..39890896)	16.0032	0.730792	1.65955	0.000349939	0.00296913	1	ENSG00000173805	ENSG00000173805	protein_coding
VARS	6	complement(31745295..31763730)	331.089	0.730179	1.65884	1.21684e-09	4.61303e-08	1.94001e-05	ENSG00000204394	ENSG00000204394	protein_coding
CYP4V2	4	187112674..187134610	4.28212	0.729235	1.65776	0.0104651	0.0461375	1	ENSG00000145476	ENSG00000145476	protein_coding
TMEM150A	2	complement(85825671..85830319)	17.8388	0.729033	1.65753	0.00420257	0.0227221	1	ENSG00000168890	ENSG00000168890	protein_coding
CLCC1	1	complement(109472130..109506111)	26.8982	0.728654	1.65709	8.37579e-05	0.000888038	1	ENSG00000121940	ENSG00000121940	protein_coding
QPCT	2	37571717..37600465	25.3912	0.727387	1.65564	0.00218391	0.0134061	1	ENSG00000115828	ENSG00000115828	protein_coding
RNF166	16	complement(88762903..88772829)	37.9561	0.726773	1.65493	2.85925e-05	0.000350117	0.45585	ENSG00000158717	ENSG00000158717	protein_coding
MYC	8	128747680..128753674	114.176	0.726411	1.65452	6.75585e-07	1.34099e-05	0.0107709	ENSG00000136997	ENSG00000136997	protein_coding
CBX4	17	complement(77806955..77813228)	239.97	0.725351	1.6533	3.0402e-08	8.38209e-07	0.0004847	ENSG00000141582	ENSG00000141582	protein_coding
NID2	14	complement(52471521..52535712)	52.3157	0.724555	1.65239	9.69468e-07	1.83762e-05	0.0154562	ENSG00000087303	ENSG00000087303	protein_coding
C9orf142	9	139886870..139888436	40.8142	0.724474	1.6523	0.00425028	0.0229135	1	ENSG00000148362	ENSG00000148362	protein_coding
ATP2A3	17	complement(3827169..3867736)	6.20371	0.723265	1.65091	0.010566	0.0464568	1	ENSG00000074370	ENSG00000074370	protein_coding
C5orf51	5	41904290..41921738	9.58244	0.722401	1.64993	0.00507869	0.0263449	1	ENSG00000205765	ENSG00000205765	protein_coding
MAPK8IP3	16	1756184..1820318	42.4643	0.721959	1.64942	2.42468e-07	5.43304e-06	0.00386567	ENSG00000138834	ENSG00000138834	protein_coding
PIP4K2A	10	complement(22823778..23003484)	25.3506	0.720403	1.64764	0.000121445	0.00122393	1	ENSG00000150867	ENSG00000150867	protein_coding
KBTBD11	8	1922044..1955102	7.59965	0.720136	1.64734	0.00609076	0.0303393	1	ENSG00000176595	ENSG00000176595	protein_coding
DMTF1	7	86781677..86825653	71.8007	0.720075	1.64727	5.60875e-08	1.45415e-06	0.000894203	ENSG00000135164	ENSG00000135164	protein_coding
ARMC10	7	102715328..102740205	13.5095	0.719936	1.64711	0.00307867	0.017664	1	ENSG00000170632	ENSG00000170632	protein_coding
CASP7	10	115438942..115490662	20.9437	0.719795	1.64695	0.00164762	0.010658	1	ENSG00000165806	ENSG00000165806	protein_coding
TRMT6	20	complement(5917881..5931182)	22.2135	0.719691	1.64683	0.000926196	0.00670284	1	ENSG00000089195	ENSG00000089195	protein_coding
SHOX2	3	complement(157814948..157824292)	25.9478	0.719577	1.6467	0.000422428	0.00347564	1	ENSG00000168779	ENSG00000168779	protein_coding
GPT2	16	46918290..46965209	71.2848	0.719393	1.64649	2.25503e-07	5.09668e-06	0.0035952	ENSG00000166123	ENSG00000166123	protein_coding
TKT	3	complement(53258723..53290068)	209.63	0.719393	1.64649	2.14459e-09	7.47797e-08	3.41912e-05	ENSG00000163931	ENSG00000163931	protein_coding
KLF4	9	complement(110247133..110252763)	591.11	0.719019	1.64606	2.00403e-09	7.04434e-08	3.19502e-05	ENSG00000136826	ENSG00000136826	protein_coding
APLP2	11	129939732..130014699	99.4503	0.717067	1.64384	3.34512e-08	9.12629e-07	0.000533312	ENSG00000084234	ENSG00000084234	protein_coding
VPS13D	1	12290124..12572099	84.6842	0.715585	1.64215	3.43087e-09	1.15018e-07	5.46984e-05	ENSG00000048707	ENSG00000048707	protein_coding
GNS	12	complement(65107225..65153227)	157.428	0.713935	1.64027	1.47832e-08	4.28418e-07	0.000235689	ENSG00000135677	ENSG00000135677	protein_coding
NRXN2	11	complement(64373646..64490660)	8.27874	0.712619	1.63878	0.000834121	0.00613524	1	ENSG00000110076	ENSG00000110076	protein_coding
CRY1	12	complement(107385142..107487607)	40.0582	0.712588	1.63874	1.47007e-05	0.000201589	0.234373	ENSG00000008405	ENSG00000008405	protein_coding
BRCA2	13	32889611..32973805	7.55962	0.710997	1.63693	0.000962181	0.00692866	1	ENSG00000139618	ENSG00000139618	protein_coding
BRI3BP	12	125478246..125515777	13.7167	0.708827	1.63448	0.000743511	0.00559177	1	ENSG00000184992	ENSG00000184992	protein_coding
ARNTL	11	13298199..13408813	70.6527	0.706194	1.63149	2.93833e-07	6.40782e-06	0.00468458	ENSG00000133794	ENSG00000133794	protein_coding
TRIM25	17	complement(54965270..54991399)	11.6997	0.705546	1.63076	0.00149864	0.00987557	1	ENSG00000121060	ENSG00000121060	protein_coding
ITPR2	12	complement(26490342..26986131)	10.1202	0.705125	1.63029	0.000230517	0.00209052	1	ENSG00000123104	ENSG00000123104	protein_coding
CPE	4	166282346..166419472	330.79	0.704842	1.62997	2.29511e-08	6.45056e-07	0.00036591	ENSG00000109472	ENSG00000109472	protein_coding
IFITM10	11	complement(1753640..1771821)	24.0773	0.702428	1.62724	0.000292528	0.00257239	1	ENSG00000244242	ENSG00000244242	protein_coding
HSP90B1	12	104323885..104347423	1889.74	0.702056	1.62682	1.19386e-09	4.56575e-08	1.90338e-05	ENSG00000166598	ENSG00000166598	protein_coding
IFRD1	7	112063023..112121072	104.786	0.701704	1.62643	8.6439e-08	2.15949e-06	0.0013781	ENSG00000006652	ENSG00000006652	protein_coding
IDUA	4	980785..998316	27.4456	0.699502	1.62394	0.000373849	0.00314134	1	ENSG00000127415	ENSG00000127415	protein_coding
ABCC5	3	complement(183637722..183735803)	45.4624	0.698336	1.62263	2.7321e-07	6.02865e-06	0.00435579	ENSG00000114770	ENSG00000114770	protein_coding
CDYL	6	4706393..4955785	33.366	0.696661	1.62075	9.15939e-05	0.000961736	1	ENSG00000153046	ENSG00000153046	protein_coding
NGF	1	complement(115828539..115880857)	54.4345	0.696356	1.62041	0.0053796	0.0275985	1	ENSG00000134259	ENSG00000134259	protein_coding
ZNF639	3	179040779..179053323	32.271	0.695541	1.61949	0.000246196	0.00221271	1	ENSG00000121864	ENSG00000121864	protein_coding
ABHD1	2	27346682..27353680	74.0426	0.695541	1.61949	0.000246196	0.00221271	1	ENSG00000143994	ENSG00000143994	protein_coding
KMT2C	7	complement(151832010..152133090)	89.5518	0.694841	1.61871	7.04528e-09	2.18236e-07	0.000112323	ENSG00000055609	ENSG00000055609	protein_coding
NBEA	13	35516424..36247159	82.4451	0.694642	1.61848	3.54154e-08	9.60192e-07	0.000564628	ENSG00000172915	ENSG00000172915	protein_coding
GALNT10	5	153570290..153800544	149.696	0.694373	1.61818	1.15506e-08	3.41567e-07	0.000184151	ENSG00000164574	ENSG00000164574	protein_coding
HPCAL1	2	10443015..10567743	47.6769	0.693394	1.61708	5.95471e-06	9.05074e-05	0.0949359	ENSG00000115756	ENSG00000115756	protein_coding
FZD3	8	28351729..28431775	11.7632	0.691385	1.61483	7.39631e-05	0.000797151	1	ENSG00000104290	ENSG00000104290	protein_coding
MRAS	3	138066539..138124375	19.285	0.69033	1.61365	0.000283782	0.00250392	1	ENSG00000158186	ENSG00000158186	protein_coding
N4BP3	5	177540444..177553088	15.7875	0.689019	1.61219	0.000816885	0.0060357	1	ENSG00000145911	ENSG00000145911	protein_coding
ARL10	5	175792471..175828866	5.60189	0.687534	1.61053	0.00394376	0.0215732	1	ENSG00000175414	ENSG00000175414	protein_coding
PHYHD1	9	131683174..131704320	47.1296	0.68738	1.61036	0.000173745	0.00165147	1	ENSG00000175287	ENSG00000175287	protein_coding
JUNB	19	12902310..12904124	288.559	0.687349	1.61032	4.0105e-07	8.40852e-06	0.00639395	ENSG00000171223	ENSG00000171223	protein_coding
MAF	16	complement(79619740..79634611)	112.658	0.686554	1.60943	9.84388e-08	2.42673e-06	0.00156941	ENSG00000178573	ENSG00000178573	protein_coding
GFOD2	16	complement(67708434..67753324)	13.0483	0.685403	1.60815	0.00777285	0.0366198	1	ENSG00000141098	ENSG00000141098	protein_coding
SAMD14	17	complement(48187404..48207246)	10.332	0.685023	1.60773	0.00653195	0.0320822	1	ENSG00000167100	ENSG00000167100	protein_coding
POGK	1	166808681..166825581	24.7751	0.68427	1.60689	2.58649e-05	0.000322163	0.412365	ENSG00000143157	ENSG00000143157	protein_coding
VOPP1	7	complement(55503749..55640681)	15.443	0.682845	1.6053	0.00162978	0.0105721	1	ENSG00000154978	ENSG00000154978	protein_coding
FADS3	11	complement(61640991..61659523)	84.5987	0.681902	1.60425	4.63935e-07	9.55795e-06	0.00739652	ENSG00000221968	ENSG00000221968	protein_coding
PCSK6	15	complement(101840818..102065405)	35.939	0.681391	1.60369	3.15999e-06	5.223e-05	0.0503798	ENSG00000140479	ENSG00000140479	protein_coding
MID1IP1	X	38660685..38665790	135.4	0.681261	1.60354	2.61745e-06	4.42726e-05	0.04173	ENSG00000165175	ENSG00000165175	protein_coding
DENND5B	12	complement(31535157..31744031)	26.5749	0.681028	1.60328	5.26337e-06	8.09844e-05	0.0839139	ENSG00000170456	ENSG00000170456	protein_coding
RGMB	5	98104354..98134347	32.285	0.679071	1.60111	2.58634e-05	0.000322163	0.41234	ENSG00000174136	ENSG00000174136	protein_coding
FGF9	13	22245522..22278637	27.0951	0.677855	1.59976	0.000342611	0.00293034	1	ENSG00000102678	ENSG00000102678	protein_coding
HR	8	complement(21971928..21990897)	44.1885	0.677078	1.5989	1.94587e-06	3.39253e-05	0.031023	ENSG00000168453	ENSG00000168453	protein_coding
PID1	2	complement(229715242..230136001)	214.004	0.676763	1.59855	1.9444e-07	4.46424e-06	0.00309995	ENSG00000153823	ENSG00000153823	protein_coding
GPR137B	1	236305832..236385165	73.9706	0.676706	1.59849	8.51344e-05	0.000901167	1	ENSG00000077585	ENSG00000077585	protein_coding
GSTM1	1	110230436..110251661	29.1365	0.671627	1.59287	0.00301292	0.0173871	1	ENSG00000134184	ENSG00000134184	protein_coding
MAP3K2	2	complement(128056306..128146041)	37.6387	0.669743	1.59079	1.59041e-06	2.818e-05	0.0253559	ENSG00000169967	ENSG00000169967	protein_coding
FAM49A	2	complement(16730727..16847599)	14.6458	0.669486	1.59051	0.00226191	0.0137646	1	ENSG00000197872	ENSG00000197872	protein_coding
NLRX1	11	119037277..119054725	34.1687	0.668529	1.58945	7.27983e-05	0.0007872	1	ENSG00000160703	ENSG00000160703	protein_coding
ZBTB18	1	244214585..244220778	406.285	0.668251	1.58914	3.94026e-08	1.05948e-06	0.000628196	ENSG00000179456	ENSG00000179456	protein_coding
FNIP2	4	159690290..159829201	19.8724	0.668088	1.58897	3.37835e-05	0.000404565	0.538611	ENSG00000052795	ENSG00000052795	protein_coding
YAE1D1	7	39605975..39649919	25.2207	0.667444	1.58826	0.00485055	0.0254551	1	ENSG00000241127	ENSG00000241127	protein_coding
KIAA1958	9	115249127..115431677	5.89911	0.666439	1.58715	0.00263736	0.0156052	1	ENSG00000165185	ENSG00000165185	protein_coding
JMJD7-PLA2G4B	15	42120293..42140353	7.47808	0.666337	1.58704	0.00675811	0.0327996	1	ENSG00000168970	ENSG00000168970	protein_coding
EXT2	11	44117099..44266979	170.24	0.66631	1.58701	1.53211e-07	3.60005e-06	0.00244265	ENSG00000151348	ENSG00000151348	protein_coding
GAA	17	78075355..78093678	198.269	0.665857	1.58651	1.11587e-07	2.68985e-06	0.00177903	ENSG00000171298	ENSG00000171298	protein_coding
CACNA1I	22	39966758..40085742	46.7819	0.665076	1.58565	1.02009e-06	1.9224e-05	0.0162633	ENSG00000100346	ENSG00000100346	protein_coding
IFIT2	10	91061712..91069033	15.1314	0.66498	1.58555	0.00958006	0.0433014	1	ENSG00000119922	ENSG00000119922	protein_coding
OGFOD1	16	56485402..56513012	8.57627	0.664179	1.58467	0.0114867	0.0497009	1	ENSG00000087263	ENSG00000087263	protein_coding
SORCS2	4	7194265..7744554	39.4738	0.661653	1.58189	2.14433e-05	0.000275781	0.34187	ENSG00000184985	ENSG00000184985	protein_coding
ZNRF2	7	30323923..30452118	36.2371	0.660885	1.58105	0.000194521	0.00181326	1	ENSG00000180233	ENSG00000180233	protein_coding
MRI1	19	13875346..13885096	37.4953	0.659643	1.57969	0.000384959	0.00321858	1	ENSG00000037757	ENSG00000037757	protein_coding
VAPA	18	9913999..9960018	215.406	0.659306	1.57932	4.70413e-08	1.23434e-06	0.000749979	ENSG00000101558	ENSG00000101558	protein_coding
KLHL15	X	complement(24001837..24045303)	21.2346	0.658543	1.57849	0.000350304	0.00297029	1	ENSG00000174010	ENSG00000174010	protein_coding
NADK2	5	complement(36192694..36242381)	20.1408	0.658094	1.578	0.00120657	0.00830777	1	ENSG00000152620	ENSG00000152620	protein_coding
MFSD6	2	191273081..191373931	41.8784	0.656013	1.57572	2.3213e-05	0.000294189	0.370085	ENSG00000151690	ENSG00000151690	protein_coding
ARL14EP	11	30344598..30359774	19.9792	0.654228	1.57377	0.000853637	0.00625761	1	ENSG00000152219	ENSG00000152219	protein_coding
CCND2	12	4382938..4414516	120.035	0.654055	1.57358	2.88055e-07	6.31538e-06	0.00459247	ENSG00000118971	ENSG00000118971	protein_coding
SGMS2	4	108745719..108836203	11.3935	0.653018	1.57245	0.0020742	0.0128747	1	ENSG00000164023	ENSG00000164023	protein_coding
ERLIN1	10	complement(101909851..101948091)	79.8588	0.652262	1.57163	2.25233e-06	3.88526e-05	0.0359088	ENSG00000107566	ENSG00000107566	protein_coding
RAE1	20	55926066..55954267	43.8545	0.650579	1.5698	2.50586e-05	0.000313918	0.399508	ENSG00000101146	ENSG00000101146	protein_coding
PKP2	12	complement(32943679..33049774)	11.269	0.649307	1.56842	0.00503619	0.0262079	1	ENSG00000057294	ENSG00000057294	protein_coding
ZKSCAN3	6	28317691..28336947	14.1451	0.649307	1.56842	0.00503619	0.0262079	1	ENSG00000189298	ENSG00000189298	protein_coding
BCL2L11	2	111876955..111926024	16.6646	0.648878	1.56795	0.00087585	0.00638847	1	ENSG00000153094	ENSG00000153094	protein_coding
KLF11	2	10182976..10194963	12.8117	0.648222	1.56724	0.00824002	0.0383505	1	ENSG00000172059	ENSG00000172059	protein_coding
TMTC2	12	83080659..83528649	42.9806	0.647651	1.56661	7.0032e-06	0.000104019	0.111652	ENSG00000179104	ENSG00000179104	protein_coding
TIGD2	4	90033968..90036050	26.785	0.646622	1.5655	0.00981173	0.0440511	1	ENSG00000180346	ENSG00000180346	protein_coding
P4HB	17	complement(79801035..79818570)	1403.14	0.646334	1.56519	2.30594e-08	6.46706e-07	0.000367637	ENSG00000185624	ENSG00000185624	protein_coding
BACH1	21	30566392..31003071	33.7395	0.646076	1.56491	2.67003e-05	0.000331617	0.425682	ENSG00000156273	ENSG00000156273	protein_coding
UBLCP1	5	158690089..158713044	49.3951	0.645493	1.56427	0.000465758	0.00376563	1	ENSG00000164332	ENSG00000164332	protein_coding
C11orf73	11	86013253..86056969	58.1139	0.644671	1.56338	8.65656e-05	0.000913351	1	ENSG00000149196	ENSG00000149196	protein_coding
EPHB6	7	142552792..142568847	16.6926	0.644212	1.56289	0.00213427	0.0131913	1	ENSG00000106123	ENSG00000106123	protein_coding
IARS	9	complement(94972489..95056038)	136.343	0.64292	1.56149	3.02185e-07	6.54617e-06	0.00481773	ENSG00000196305	ENSG00000196305	protein_coding
ZBTB44	11	complement(130096572..130184581)	27.4385	0.642818	1.56138	1.71565e-05	0.000227376	0.273526	ENSG00000196323	ENSG00000196323	protein_coding
TGFBR3	1	complement(92145902..92371892)	8.8734	0.641434	1.55988	0.00377728	0.0208374	1	ENSG00000069702	ENSG00000069702	protein_coding
TMEM135	11	86748886..87034800	19.8348	0.641337	1.55977	0.000811139	0.00600685	1	ENSG00000166575	ENSG00000166575	protein_coding
PHLDB2	3	111451344..111695364	15.7549	0.6411	1.55952	0.000111341	0.00113615	1	ENSG00000144824	ENSG00000144824	protein_coding
CHADL	22	complement(41625517..41636938)	37.4376	0.640404	1.55877	0.00166455	0.0107419	1	ENSG00000100399	ENSG00000100399	protein_coding
PLCD3	17	complement(43186335..43210721)	20.8863	0.640078	1.55841	0.000395582	0.00329845	1	ENSG00000161714	ENSG00000161714	protein_coding
CCDC134	22	42196683..42222303	44.8763	0.639878	1.5582	0.00989039	0.044311	1	ENSG00000100147	ENSG00000100147	protein_coding
C3orf58	3	143690640..143767561	78.7218	0.63869	1.55691	4.5642e-06	7.15742e-05	0.0727671	ENSG00000181744	ENSG00000181744	protein_coding
BTG1	12	complement(92536286..92539673)	1477.85	0.637648	1.55579	5.22891e-08	1.36654e-06	0.000833645	ENSG00000133639	ENSG00000133639	protein_coding
ACAP2	3	complement(194995465..195163807)	109.727	0.636584	1.55464	2.60945e-07	5.78739e-06	0.00416025	ENSG00000114331	ENSG00000114331	protein_coding
RSBN1	1	complement(114304454..114355098)	57.8899	0.636073	1.55409	6.90652e-06	0.000102895	0.110111	ENSG00000081019	ENSG00000081019	protein_coding
RIN2	20	19867165..19983101	187.825	0.635167	1.55312	4.80284e-07	9.84809e-06	0.00765717	ENSG00000132669	ENSG00000132669	protein_coding
LIPA	10	complement(90973326..91174314)	26.9602	0.634715	1.55263	0.000549802	0.00434544	1	ENSG00000107798	ENSG00000107798	protein_coding
ZDHHC21	9	complement(14611069..14693469)	13.111	0.633077	1.55087	0.000758214	0.00568595	1	ENSG00000175893	ENSG00000175893	protein_coding
ZNF516	18	complement(74069644..74207146)	34.3345	0.632629	1.55039	2.20381e-05	0.000282082	0.351354	ENSG00000101493	ENSG00000101493	protein_coding
ADRB1	10	115803806..115806667	99.9876	0.632019	1.54973	2.67717e-05	0.000332189	0.426822	ENSG00000043591	ENSG00000043591	protein_coding
ADD3	10	111756126..111895323	116.023	0.631982	1.54969	9.65908e-07	1.83354e-05	0.0153995	ENSG00000148700	ENSG00000148700	protein_coding
SERP1	3	complement(150259781..150321015)	133.931	0.631805	1.5495	9.35944e-07	1.78185e-05	0.0149218	ENSG00000120742	ENSG00000120742	protein_coding
AZIN1	8	complement(103838585..103906092)	475.571	0.630354	1.54794	9.06936e-08	2.24855e-06	0.00144593	ENSG00000155096	ENSG00000155096	protein_coding
FMOD	1	complement(203309756..203320617)	17.7621	0.630332	1.54792	0.00999471	0.044709	1	ENSG00000122176	ENSG00000122176	protein_coding
GK	X	30671476..30748725	37.1047	0.628461	1.54592	0.000251357	0.00225313	1	ENSG00000198814	ENSG00000198814	protein_coding
TMEM66	8	complement(29920528..29940723)	32.7159	0.627766	1.54517	0.00197554	0.0123683	1	ENSG00000133872	ENSG00000133872	protein_coding
KCNA4	11	complement(30031288..30038570)	25.0267	0.627195	1.54456	0.00154339	0.0101092	1	ENSG00000182255	ENSG00000182255	protein_coding
SGSH	17	complement(78180515..78194722)	9.38361	0.626843	1.54418	0.0084735	0.0392272	1	ENSG00000181523	ENSG00000181523	protein_coding
APLN	X	complement(128779240..128788933)	59.9925	0.626355	1.54366	0.000148509	0.00145726	1	ENSG00000171388	ENSG00000171388	protein_coding
HEG1	3	complement(124684554..124774802)	16.9853	0.626333	1.54364	0.000255615	0.00228633	1	ENSG00000173706	ENSG00000173706	protein_coding
WDR43	2	29117509..29171088	107.493	0.625583	1.54283	6.37374e-06	9.58708e-05	0.101617	ENSG00000163811	ENSG00000163811	protein_coding
TPP1	11	complement(6634000..6640692)	120.72	0.624351	1.54152	2.63367e-06	4.44317e-05	0.0419886	ENSG00000166340	ENSG00000166340	protein_coding
TLE1	9	complement(84198598..84304220)	33.8727	0.624341	1.54151	0.000282159	0.00249129	1	ENSG00000196781	ENSG00000196781	protein_coding
KDM7A	7	complement(139784546..139876835)	25.9565	0.62348	1.54059	6.2255e-05	0.00068339	0.992531	ENSG00000006459	ENSG00000006459	protein_coding
TSPAN4	11	842808..867116	45.7057	0.622495	1.53954	4.55387e-05	0.000520027	0.726024	ENSG00000214063	ENSG00000214063	protein_coding
SNTB1	8	complement(121547985..121825513)	27.4755	0.621963	1.53897	0.000193115	0.00180273	1	ENSG00000172164	ENSG00000172164	protein_coding
SLC39A10	2	196440701..196602426	57.3299	0.621501	1.53848	1.07622e-05	0.000152389	0.171582	ENSG00000196950	ENSG00000196950	protein_coding
STXBP5	6	147525561..147706866	24.3947	0.621498	1.53847	0.000539059	0.00427088	1	ENSG00000164506	ENSG00000164506	protein_coding
ENTPD5	14	complement(74424713..74486102)	15.1441	0.621311	1.53827	0.000373473	0.00314021	1	ENSG00000187097	ENSG00000187097	protein_coding
KCTD13	16	complement(29916333..29938356)	14.0694	0.618657	1.53545	0.00727248	0.0347655	1	ENSG00000174943	ENSG00000174943	protein_coding
RSL24D1	15	complement(55473004..55489265)	37.2835	0.617428	1.53414	0.00142282	0.00946681	1	ENSG00000137876	ENSG00000137876	protein_coding
SORD	15	45315302..45369383	30.0011	0.617288	1.53399	0.000216975	0.00198706	1	ENSG00000140263	ENSG00000140263	protein_coding
FPGS	9	130556876..130576606	18.859	0.616471	1.53312	0.0053504	0.0274703	1	ENSG00000136877	ENSG00000136877	protein_coding
FOXJ3	1	complement(42642210..42801548)	91.2987	0.616347	1.53299	2.91387e-06	4.8469e-05	0.0464558	ENSG00000198815	ENSG00000198815	protein_coding
OSER1	20	complement(42825136..42839431)	138.067	0.616299	1.53294	8.55446e-05	0.000903309	1	ENSG00000132823	ENSG00000132823	protein_coding
GTDC1	2	complement(144695635..145090135)	4.40561	0.613051	1.52949	0.0101591	0.0452475	1	ENSG00000121964	ENSG00000121964	protein_coding
PPP1R13L	19	complement(45882892..45909607)	43.2776	0.612072	1.52845	0.000129905	0.00130214	1	ENSG00000104881	ENSG00000104881	protein_coding
KATNBL1	15	complement(34432875..34502297)	44.609	0.612005	1.52838	6.43883e-05	0.000701494	1	ENSG00000134152	ENSG00000134152	protein_coding
TRIT1	1	complement(40306723..40349183)	35.1626	0.610917	1.52723	0.00184666	0.0117018	1	ENSG00000043514	ENSG00000043514	protein_coding
SLC35E1	19	complement(16660642..16683193)	32.7367	0.610512	1.5268	9.69652e-05	0.00101144	1	ENSG00000127526	ENSG00000127526	protein_coding
RRAGD	6	complement(90074355..90121989)	35.9577	0.609701	1.52594	0.000269498	0.002399	1	ENSG00000025039	ENSG00000025039	protein_coding
PCDHGC5	5	140868808..140892546	247.674	0.609205	1.52542	9.06813e-07	1.74679e-05	0.0144573	ENSG00000240764	ENSG00000240764	protein_coding
STK40	1	complement(36805225..36851497)	57.4168	0.609077	1.52528	3.31375e-05	0.000398744	0.528311	ENSG00000196182	ENSG00000196182	protein_coding
TBC1D24	16	2525147..2555735	12.8735	0.608777	1.52497	0.00405645	0.0220234	1	ENSG00000162065	ENSG00000162065	protein_coding
PCNX	14	71374122..71582099	81.007	0.607068	1.52316	7.3415e-07	1.44405e-05	0.0117046	ENSG00000100731	ENSG00000100731	protein_coding
RALGPS1	9	129677053..129985445	6.79462	0.606635	1.5227	0.00737958	0.0351615	1	ENSG00000136828	ENSG00000136828	protein_coding
TRIO	5	14143811..14532235	119.299	0.606553	1.52262	3.99757e-07	8.40843e-06	0.00637332	ENSG00000038382	ENSG00000038382	protein_coding
DDI2	1	15943995..15995539	24.8651	0.606145	1.52219	4.49082e-05	0.000514177	0.715971	ENSG00000197312	ENSG00000197312	protein_coding
NUCB1	19	49403307..49426629	531.201	0.606083	1.52212	4.07147e-07	8.52265e-06	0.00649115	ENSG00000104805	ENSG00000104805	protein_coding
APLP1	19	36358801..36370693	78.4366	0.60605	1.52209	5.41477e-05	0.000606128	0.863276	ENSG00000105290	ENSG00000105290	protein_coding
PARS2	1	complement(55222571..55230187)	38.5977	0.605553	1.52156	0.00355627	0.0198448	1	ENSG00000162396	ENSG00000162396	protein_coding
PPP1R15B	1	complement(204372515..204380919)	39.2528	0.60409	1.52002	0.000196208	0.00182377	1	ENSG00000158615	ENSG00000158615	protein_coding
SNX8	7	complement(2291405..2393953)	29.0974	0.602746	1.5186	0.000424935	0.00348966	1	ENSG00000106266	ENSG00000106266	protein_coding
FOXN2	2	48541776..48606433	34.2596	0.601764	1.51757	0.000287379	0.00253224	1	ENSG00000170802	ENSG00000170802	protein_coding
MOGS	2	complement(74688184..74692537)	78.7941	0.601337	1.51712	7.76344e-05	0.000831224	1	ENSG00000115275	ENSG00000115275	protein_coding
MAFF	22	38597889..38612518	34.863	0.600716	1.51647	0.00243577	0.014571	1	ENSG00000185022	ENSG00000185022	protein_coding
BBC3	19	complement(47724081..47736023)	71.6683	0.600181	1.51591	0.000339403	0.00290812	1	ENSG00000105327	ENSG00000105327	protein_coding
TRIM56	7	100728720..100735017	54.9131	0.600103	1.51582	0.000178028	0.00168481	1	ENSG00000169871	ENSG00000169871	protein_coding
MGEA5	10	complement(103544200..103578696)	265.397	0.59873	1.51438	5.83971e-07	1.17706e-05	0.00931024	ENSG00000198408	ENSG00000198408	protein_coding
TMEM8B	9	35814448..35854844	25.7616	0.59818	1.51381	0.000905487	0.00656755	1	ENSG00000137103	ENSG00000137103	protein_coding
SAT1	X	23801290..23804343	419.083	0.597905	1.51352	1.70691e-06	3.00809e-05	0.0272133	ENSG00000130066	ENSG00000130066	protein_coding
ALKBH3	11	43902361..43941816	36.1675	0.596819	1.51238	0.00477568	0.0251797	1	ENSG00000166199	ENSG00000166199	protein_coding
TMBIM1	2	complement(219138915..219157309)	55.4266	0.595574	1.51107	7.55494e-05	0.000812904	1	ENSG00000135926	ENSG00000135926	protein_coding
FOXO3	6	108881038..109005977	54.0795	0.594668	1.51013	2.08366e-05	0.00026904	0.332198	ENSG00000118689	ENSG00000118689	protein_coding
FOXO6	1	41827594..41849262	87.5621	0.593065	1.50845	0.00023232	0.00210541	1	ENSG00000204060	ENSG00000204060	protein_coding
NFE2L1	17	46125691..46138849	399.607	0.591739	1.50706	6.69906e-07	1.33175e-05	0.0106803	ENSG00000082641	ENSG00000082641	protein_coding
CTAGE5	14	39734488..39856156	22.1976	0.591255	1.50656	0.00114404	0.00794007	1	ENSG00000150527	ENSG00000150527	protein_coding
ZNF146	19	36705504..36729676	41.3841	0.591178	1.50648	0.000499706	0.00400041	1	ENSG00000167635	ENSG00000167635	protein_coding
IGIP	5	139505521..139508391	52.867	0.590881	1.50617	0.000776424	0.00579253	1	ENSG00000182700	ENSG00000182700	protein_coding
CREB3L1	11	46299212..46342972	92.1134	0.590747	1.50603	3.40018e-05	0.00040606	0.542091	ENSG00000157613	ENSG00000157613	protein_coding
ATP6AP1	X	153656978..153664862	229.824	0.590251	1.50551	2.01514e-06	3.49927e-05	0.0321275	ENSG00000071553	ENSG00000071553	protein_coding
FOSL2	2	28615315..28640179	136.381	0.589738	1.50497	2.69261e-06	4.53087e-05	0.0429282	ENSG00000075426	ENSG00000075426	protein_coding
CRY2	11	45868669..45904798	47.4211	0.58898	1.50418	7.84841e-05	0.000838256	1	ENSG00000121671	ENSG00000121671	protein_coding
FRMD6	14	51955818..52197445	177.952	0.587851	1.50301	1.17189e-06	2.15552e-05	0.0186834	ENSG00000139926	ENSG00000139926	protein_coding
MSL2	3	complement(135867764..135916083)	128.934	0.587325	1.50246	7.25098e-06	0.000107211	0.115602	ENSG00000174579	ENSG00000174579	protein_coding
SDCCAG3	9	complement(139296377..139305061)	25.8754	0.587112	1.50224	0.00647019	0.0318647	1	ENSG00000165689	ENSG00000165689	protein_coding
CCSER2	10	86088342..86278273	170.43	0.586034	1.50111	1.57751e-06	2.80277e-05	0.0251503	ENSG00000107771	ENSG00000107771	protein_coding
HLA-B	6	complement(31321649..31324965)	67.7207	0.585652	1.50072	0.00030484	0.00266449	1	ENSG00000234745	ENSG00000234745	protein_coding
MFSD11	17	74731947..74777531	57.0143	0.585608	1.50067	3.83315e-05	0.000448431	0.611118	ENSG00000092931	ENSG00000092931	protein_coding
FAT4	4	126237554..126414087	25.5823	0.585568	1.50063	2.69312e-05	0.000333849	0.429364	ENSG00000196159	ENSG00000196159	protein_coding
PRMT3	11	20409076..20530840	32.2623	0.58426	1.49927	0.000523195	0.00416798	1	ENSG00000185238	ENSG00000185238	protein_coding
NOMO1	16	14927538..14990017	56.7037	0.583037	1.498	6.2676e-05	0.000686855	0.999244	ENSG00000103512	ENSG00000103512	protein_coding
DCAF5	14	complement(69517598..69619867)	77.6757	0.58277	1.49772	8.91816e-06	0.000128795	0.142182	ENSG00000139990	ENSG00000139990	protein_coding
PIEZO1	16	complement(88781751..88851619)	204.323	0.58146	1.49636	1.09121e-06	2.03583e-05	0.0173971	ENSG00000103335	ENSG00000103335	protein_coding
TMEM206	1	complement(212537273..212588243)	32.7344	0.581308	1.49621	0.0042669	0.0229936	1	ENSG00000065600	ENSG00000065600	protein_coding
KDM3A	2	86667770..86719839	115.712	0.580825	1.4957	1.73408e-06	3.04362e-05	0.0276464	ENSG00000115548	ENSG00000115548	protein_coding
SMAD1	4	146402346..146479231	41.2956	0.580342	1.4952	0.00017011	0.0016252	1	ENSG00000170365	ENSG00000170365	protein_coding
ZNF287	17	complement(16454701..16472520)	23.3846	0.579936	1.49478	0.00651704	0.032047	1	ENSG00000141040	ENSG00000141040	protein_coding
CNKSR2	X	21392536..21672813	18.0983	0.579536	1.49437	0.00164134	0.0106321	1	ENSG00000149970	ENSG00000149970	protein_coding
MAP3K1	5	56111401..56191979	91.9792	0.578742	1.49355	8.10394e-06	0.000118272	0.129201	ENSG00000095015	ENSG00000095015	protein_coding
AEN	15	89164527..89175513	26.6168	0.577598	1.49236	0.000834096	0.00613524	1	ENSG00000181026	ENSG00000181026	protein_coding
ZNF740	12	53574484..53584596	56.2668	0.577001	1.49174	0.000149567	0.00146545	1	ENSG00000139651	ENSG00000139651	protein_coding
TP53BP2	1	complement(223967601..224033674)	17.6242	0.576971	1.49171	0.00331648	0.0187718	1	ENSG00000143514	ENSG00000143514	protein_coding
ENOPH1	4	83351715..83382244	50.0678	0.576894	1.49163	0.00376833	0.0207968	1	ENSG00000145293	ENSG00000145293	protein_coding
FKBP9	7	32997017..33046543	163.88	0.576712	1.49145	5.86681e-06	8.93798e-05	0.0935346	ENSG00000122642	ENSG00000122642	protein_coding
GPR107	9	132815705..132902448	20.4244	0.576226	1.49094	0.000510077	0.00407094	1	ENSG00000148358	ENSG00000148358	protein_coding
COL4A1	13	complement(110801318..110959496)	15.08	0.575963	1.49067	0.00231694	0.014021	1	ENSG00000187498	ENSG00000187498	protein_coding
HES1	3	193853934..193856521	51.497	0.575626	1.49032	0.00332568	0.0188157	1	ENSG00000114315	ENSG00000114315	protein_coding
EMC7	15	complement(34376218..34394149)	484.465	0.575459	1.49015	8.12848e-06	0.000118308	0.129592	ENSG00000134153	ENSG00000134153	protein_coding
MBTPS2	X	21857754..21903542	15.2552	0.57527	1.48996	0.00150092	0.00988059	1	ENSG00000012174	ENSG00000012174	protein_coding
WDR74	11	complement(62599814..62609281)	1389.28	0.575045	1.48972	7.21958e-07	1.42652e-05	0.0115102	ENSG00000133316	ENSG00000133316	protein_coding
PLEKHM3	2	complement(208693027..208890284)	19.1986	0.575028	1.48971	0.00566992	0.0288158	1	ENSG00000178385	ENSG00000178385	protein_coding
MOSPD1	X	complement(134021656..134049297)	30.2766	0.574636	1.4893	0.00759502	0.0359777	1	ENSG00000101928	ENSG00000101928	protein_coding
C1GALT1	7	7196565..7288282	49.27	0.574563	1.48923	4.91628e-05	0.000556055	0.783802	ENSG00000106392	ENSG00000106392	protein_coding
GLRX2	1	complement(193065598..193075244)	55.8822	0.574154	1.4888	0.010375	0.0458688	1	ENSG00000023572	ENSG00000023572	protein_coding
OSBPL6	2	179059208..179264160	12.2556	0.573913	1.48856	0.00431757	0.0231901	1	ENSG00000079156	ENSG00000079156	protein_coding
HMGA1	6	34204650..34214008	744.299	0.573879	1.48852	1.98719e-06	3.45994e-05	0.0316817	ENSG00000137309	ENSG00000137309	protein_coding
MAPK8	10	49514698..49647403	32.5768	0.573596	1.48823	9.61153e-05	0.001004	1	ENSG00000107643	ENSG00000107643	protein_coding
EPC1	10	complement(32556679..32667726)	36.8907	0.573506	1.48814	3.99576e-05	0.000465672	0.637045	ENSG00000120616	ENSG00000120616	protein_coding
TBCE	1	235530675..235612283	35.0424	0.573456	1.48808	0.0056795	0.0288533	1	ENSG00000116957	ENSG00000116957	protein_coding
PTPN14	1	complement(214522039..214725792)	46.5713	0.572988	1.4876	6.30386e-06	9.5035e-05	0.100502	ENSG00000152104	ENSG00000152104	protein_coding
BTG2	1	203274619..203278730	46.7842	0.572845	1.48745	0.00187055	0.011813	1	ENSG00000159388	ENSG00000159388	protein_coding
GYS1	19	complement(49471382..49496567)	137.053	0.572544	1.48714	1.6322e-05	0.000219154	0.260222	ENSG00000104812	ENSG00000104812	protein_coding
ABCC1	16	16043434..16236931	58.0522	0.572481	1.48708	3.51254e-05	0.000416807	0.560005	ENSG00000103222	ENSG00000103222	protein_coding
BCORL1	X	129115083..129192058	29.1109	0.572415	1.48701	0.000262695	0.00234484	1	ENSG00000085185	ENSG00000085185	protein_coding
ELAVL2	9	complement(23690102..23826335)	26.8449	0.572193	1.48678	0.00151854	0.00997503	1	ENSG00000107105	ENSG00000107105	protein_coding
NAT9	17	complement(72766686..72772506)	22.3731	0.571907	1.48649	0.00568871	0.0288551	1	ENSG00000109065	ENSG00000109065	protein_coding
AMOTL2	3	complement(134074716..134094321)	145.269	0.571803	1.48638	6.64663e-06	9.94022e-05	0.105967	ENSG00000114019	ENSG00000114019	protein_coding
ORMDL3	17	complement(38077294..38083854)	104.092	0.57095	1.4855	5.21229e-05	0.000586484	0.830995	ENSG00000172057	ENSG00000172057	protein_coding
RELL1	4	complement(37592422..37687998)	77.9564	0.570902	1.48545	0.00113618	0.00790142	1	ENSG00000181826	ENSG00000181826	protein_coding
PCDH1	5	complement(141232938..141258811)	221.316	0.569674	1.48419	3.73657e-06	6.03076e-05	0.0595721	ENSG00000156453	ENSG00000156453	protein_coding
DZIP3	3	108308529..108413693	20.6515	0.56948	1.48399	0.00138742	0.00926442	1	ENSG00000198919	ENSG00000198919	protein_coding
JADE1	4	129730779..129796379	74.8754	0.569256	1.48376	1.23626e-05	0.000172429	0.197097	ENSG00000077684	ENSG00000077684	protein_coding
FZD8	10	complement(35927177..35930362)	76.8266	0.569212	1.48371	0.000239926	0.00216532	1	ENSG00000177283	ENSG00000177283	protein_coding
ZNF503	10	complement(77157588..77161664)	61.8387	0.567466	1.48192	0.000435022	0.00355441	1	ENSG00000165655	ENSG00000165655	protein_coding
UBE2O	17	complement(74385532..74449288)	148.498	0.5674	1.48185	6.41104e-06	9.62099e-05	0.102211	ENSG00000175931	ENSG00000175931	protein_coding
ENTPD4	8	complement(23243296..23315208)	29.9793	0.567047	1.48149	0.000407016	0.00337224	1	ENSG00000197217	ENSG00000197217	protein_coding
UNKL	16	complement(1413206..1464752)	10.4408	0.56532	1.47972	0.00659523	0.0323218	1	ENSG00000059145	ENSG00000059145	protein_coding
CYFIP2	5	156693089..156822606	47.4437	0.565179	1.47957	3.10333e-05	0.00037612	0.494763	ENSG00000055163	ENSG00000055163	protein_coding
PARP6	15	complement(72533522..72565340)	27.7512	0.565138	1.47953	0.000413109	0.00340972	1	ENSG00000137817	ENSG00000137817	protein_coding
SLC16A1	1	complement(113454469..113499635)	83.6802	0.565131	1.47952	2.5342e-05	0.000317164	0.404028	ENSG00000155380	ENSG00000155380	protein_coding
FRMD5	15	complement(44162962..44487450)	76.8307	0.565104	1.47949	3.34359e-05	0.000401508	0.533068	ENSG00000171877	ENSG00000171877	protein_coding
MTSS1L	16	complement(70695107..70719969)	270.399	0.565057	1.47945	3.96356e-06	6.36561e-05	0.063191	ENSG00000132613	ENSG00000132613	protein_coding
PSMF1	20	1093906..1160596	51.8318	0.565041	1.47943	0.000235864	0.00213308	1	ENSG00000125818	ENSG00000125818	protein_coding
PRR5	22	45064593..45133561	80.7968	0.564932	1.47932	5.93617e-05	0.00065772	0.946404	ENSG00000186654	ENSG00000186654	protein_coding
HK2	2	75061108..75120486	203.801	0.56391	1.47827	4.73719e-06	7.3944e-05	0.0755251	ENSG00000159399	ENSG00000159399	protein_coding
AGA	4	complement(178351924..178363657)	122.228	0.56374	1.4781	0.000109473	0.00112059	1	ENSG00000038002	ENSG00000038002	protein_coding
KLHL25	15	complement(86302554..86338261)	20.2742	0.563103	1.47744	0.0103855	0.0458798	1	ENSG00000183655	ENSG00000183655	protein_coding
LAMP2	X	complement(119561682..119603220)	119.408	0.5627	1.47703	1.60717e-05	0.000216743	0.256231	ENSG00000005893	ENSG00000005893	protein_coding
SDC2	8	97505579..97624000	392.972	0.562583	1.47691	3.0295e-06	5.02004e-05	0.0482994	ENSG00000169439	ENSG00000169439	protein_coding
RASSF4	10	45454855..45491339	43.2812	0.562266	1.47659	5.81282e-05	0.000645149	0.926738	ENSG00000107551	ENSG00000107551	protein_coding
C1QTNF5	11	complement(119209652..119217383)	42.7315	0.561387	1.47569	0.000990914	0.00709638	1	ENSG00000223953	ENSG00000223953	protein_coding
CYP26B1	2	complement(72356367..72375167)	94.8636	0.561231	1.47553	3.97725e-05	0.000463929	0.634092	ENSG00000003137	ENSG00000003137	protein_coding
SBF2	11	complement(9800214..10315754)	75.997	0.56111	1.4754	5.02886e-06	7.79802e-05	0.0801751	ENSG00000133812	ENSG00000133812	protein_coding
CTSV	9	complement(99794940..99801925)	234.602	0.560938	1.47523	6.32912e-05	0.000691274	1	ENSG00000136943	ENSG00000136943	protein_coding
EXOSC1	10	complement(99195899..99205774)	24.3916	0.560643	1.47493	0.00888776	0.0407869	1	ENSG00000171311	ENSG00000171311	protein_coding
RNF14	5	141337893..141369856	53.7376	0.559868	1.47413	0.000248239	0.00222954	1	ENSG00000013561	ENSG00000013561	protein_coding
ELMSAN1	14	complement(74181825..74256988)	51.9662	0.558912	1.47316	1.65568e-05	0.000221227	0.263966	ENSG00000156030	ENSG00000156030	protein_coding
PFKFB2	1	207222801..207254369	8.86288	0.558492	1.47273	0.00765352	0.036176	1	ENSG00000123836	ENSG00000123836	protein_coding
RORA	15	complement(60780483..61521518)	20.8863	0.556946	1.47115	0.000102284	0.00105863	1	ENSG00000069667	ENSG00000069667	protein_coding
NFKBIA	14	complement(35870717..35873955)	146.126	0.556793	1.471	0.000110762	0.00113189	1	ENSG00000100906	ENSG00000100906	protein_coding
HDAC9	7	18126572..19042039	6.3105	0.556784	1.47099	0.00442176	0.0236522	1	ENSG00000048052	ENSG00000048052	protein_coding
TBC1D16	17	complement(77906142..78009647)	22.8444	0.556397	1.47059	0.000256904	0.00229629	1	ENSG00000167291	ENSG00000167291	protein_coding
UBAP1	9	34179003..34252521	164.242	0.556145	1.47034	4.05972e-05	0.00047144	0.64724	ENSG00000165006	ENSG00000165006	protein_coding
NFAT5	16	69598997..69738569	143.205	0.555641	1.46982	2.99766e-06	4.9736e-05	0.0477917	ENSG00000102908	ENSG00000102908	protein_coding
RPS6KA3	X	complement(20168029..20285523)	34.5044	0.55548	1.46966	0.000144438	0.00142698	1	ENSG00000177189	ENSG00000177189	protein_coding
RARA	17	38465444..38513094	177.84	0.555202	1.46937	1.88821e-05	0.000245996	0.301038	ENSG00000131759	ENSG00000131759	protein_coding
ATP13A3	3	complement(194123401..194219093)	58.6322	0.555053	1.46922	2.77251e-05	0.00034142	0.442022	ENSG00000133657	ENSG00000133657	protein_coding
C16orf70	16	67143861..67182442	24.2384	0.554732	1.4689	0.00178838	0.0113767	1	ENSG00000125149	ENSG00000125149	protein_coding
IL6ST	5	complement(55230923..55290821)	81.0274	0.554432	1.46859	1.65313e-05	0.000221113	0.263559	ENSG00000134352	ENSG00000134352	protein_coding
SLC35E4	22	31031639..31065003	41.434	0.554261	1.46842	0.00042118	0.00346756	1	ENSG00000100036	ENSG00000100036	protein_coding
PIM1	6	37137979..37143202	37.6843	0.554158	1.46831	0.00391158	0.0214512	1	ENSG00000137193	ENSG00000137193	protein_coding
LPCAT4	15	complement(34651106..34659479)	66.9581	0.553768	1.46791	0.000311856	0.0027149	1	ENSG00000176454	ENSG00000176454	protein_coding
ARHGAP29	1	complement(94614544..94740624)	23.5735	0.553673	1.46782	0.000103165	0.00106522	1	ENSG00000137962	ENSG00000137962	protein_coding
TF	3	133464800..133497850	12.0475	0.553401	1.46754	0.00505467	0.0262621	1	ENSG00000091513	ENSG00000091513	protein_coding
SLC33A1	3	complement(155538813..155572218)	32.2179	0.553303	1.46744	0.000169473	0.00162085	1	ENSG00000169359	ENSG00000169359	protein_coding
PRUNE2	9	complement(79226292..79521003)	38.4656	0.553114	1.46725	3.24266e-05	0.000391552	0.516978	ENSG00000106772	ENSG00000106772	protein_coding
DCAF17	2	172290727..172341562	11.0502	0.55289	1.46702	0.00889079	0.0407869	1	ENSG00000115827	ENSG00000115827	protein_coding
NOTCH2NL	1	145209119..145291972	14.6346	0.5525	1.46663	0.00664161	0.0324665	1	ENSG00000213240	ENSG00000213240	protein_coding
C15orf39	15	75487984..75504510	17.1348	0.551071	1.46517	0.00578841	0.0292358	1	ENSG00000167173	ENSG00000167173	protein_coding
UTP15	5	72861268..72877794	28.0853	0.550513	1.46461	0.0022257	0.0135888	1	ENSG00000164338	ENSG00000164338	protein_coding
NAMPT	7	complement(105888731..105926772)	87.9767	0.550405	1.4645	1.69457e-05	0.000225269	0.270165	ENSG00000105835	ENSG00000105835	protein_coding
AVL9	7	32535038..33078516	12.4583	0.55014	1.46423	0.000888251	0.00644971	1	ENSG00000105778	ENSG00000105778	protein_coding
BCL6	3	complement(187439165..187463515)	56.2746	0.550034	1.46412	0.000148215	0.00145723	1	ENSG00000113916	ENSG00000113916	protein_coding
CADM4	19	complement(44126520..44143991)	1247.13	0.549888	1.46397	3.26544e-06	5.3633e-05	0.0520609	ENSG00000105767	ENSG00000105767	protein_coding
EPHA2	1	complement(16450832..16482582)	72.4122	0.549729	1.46381	0.000202978	0.00188	1	ENSG00000142627	ENSG00000142627	protein_coding
SMG7	1	183441351..183567381	83.0966	0.548997	1.46307	2.3831e-05	0.00030027	0.379937	ENSG00000116698	ENSG00000116698	protein_coding
NAB2	12	57482677..57489259	548.703	0.548962	1.46303	5.65709e-06	8.64879e-05	0.0901911	ENSG00000166886	ENSG00000166886	protein_coding
DLG1	3	complement(196769431..197026171)	129.736	0.548773	1.46284	6.85042e-06	0.000102215	0.109216	ENSG00000075711	ENSG00000075711	protein_coding
NDRG1	8	complement(134249414..134314265)	66.5702	0.548615	1.46268	2.72326e-05	0.000336626	0.43417	ENSG00000104419	ENSG00000104419	protein_coding
ZBTB25	14	complement(64915824..64971931)	7.84922	0.54857	1.46264	0.0066511	0.0324979	1	ENSG00000089775	ENSG00000089775	protein_coding
ARHGAP5	14	32545320..32628934	249.988	0.548566	1.46263	3.69236e-06	5.97421e-05	0.0588673	ENSG00000100852	ENSG00000100852	protein_coding
ZNF358	19	7580178..7585912	44.01	0.548544	1.46261	0.00766836	0.0362068	1	ENSG00000198816	ENSG00000198816	protein_coding
NUAK1	12	complement(106457118..106533811)	12.4128	0.5471	1.46115	0.00888471	0.0407869	1	ENSG00000074590	ENSG00000074590	protein_coding
IGFBP4	17	38599702..38613983	121.287	0.545666	1.45969	0.000317911	0.0027584	1	ENSG00000141753	ENSG00000141753	protein_coding
GPNMB	7	23275586..23314727	80.2788	0.545609	1.45964	6.30879e-05	0.000689631	1	ENSG00000136235	ENSG00000136235	protein_coding
NR3C1	5	complement(142657496..142815077)	215.521	0.545107	1.45913	5.3937e-06	8.26548e-05	0.0859918	ENSG00000113580	ENSG00000113580	protein_coding
PPTC7	12	complement(110969120..111021125)	25.6762	0.545036	1.45906	0.000844561	0.00620153	1	ENSG00000196850	ENSG00000196850	protein_coding
CBL	11	119076752..119178859	31.239	0.544453	1.45847	0.000141318	0.00140147	1	ENSG00000110395	ENSG00000110395	protein_coding
CAB39	2	231577560..231685790	192.961	0.54377	1.45778	1.33075e-05	0.000184229	0.212162	ENSG00000135932	ENSG00000135932	protein_coding
PRKAA1	5	complement(40759481..40798476)	57.8627	0.543418	1.45742	0.000123617	0.00124486	1	ENSG00000132356	ENSG00000132356	protein_coding
WDFY2	13	52158644..52336171	36.6706	0.542714	1.45671	0.00227213	0.013801	1	ENSG00000139668	ENSG00000139668	protein_coding
GTPBP4	10	1034338..1065876	65.9227	0.542571	1.45657	0.000105528	0.00108447	1	ENSG00000107937	ENSG00000107937	protein_coding
NT5E	6	86159809..86205500	29.5706	0.542439	1.45643	0.00397288	0.0216837	1	ENSG00000135318	ENSG00000135318	protein_coding
REV3L	6	complement(111620234..111804918)	12.3686	0.542334	1.45633	0.00186131	0.0117775	1	ENSG00000009413	ENSG00000009413	protein_coding
RASSF8	12	26111962..26232825	45.0633	0.541741	1.45573	0.000171413	0.00163287	1	ENSG00000123094	ENSG00000123094	protein_coding
KDM4A	1	44115829..44171186	117.271	0.54025	1.45422	4.22172e-05	0.000487216	0.673068	ENSG00000066135	ENSG00000066135	protein_coding
GID4	17	17942606..17971718	46.1747	0.540161	1.45413	0.000501232	0.00401016	1	ENSG00000141034	ENSG00000141034	protein_coding
IRF3	19	complement(50162826..50169132)	30.36	0.540098	1.45407	0.0045012	0.0239886	1	ENSG00000126456	ENSG00000126456	protein_coding
SLC39A14	8	22224762..22291642	37.7654	0.539018	1.45298	0.000398946	0.00331807	1	ENSG00000104635	ENSG00000104635	protein_coding
TARS	5	33440802..33469644	157.063	0.538999	1.45296	2.00553e-05	0.000259724	0.319742	ENSG00000113407	ENSG00000113407	protein_coding
RNF219	13	complement(79188426..79233314)	24.3098	0.538469	1.45243	0.0103024	0.0457139	1	ENSG00000152193	ENSG00000152193	protein_coding
HLA-C	6	complement(31236526..31239907)	195.747	0.538428	1.45239	7.33489e-05	0.000791185	1	ENSG00000204525	ENSG00000204525	protein_coding
ABCB6	2	complement(220074490..220083712)	24.3197	0.537994	1.45195	0.0035505	0.0198211	1	ENSG00000115657	ENSG00000115657	protein_coding
PLEKHG4	16	67311413..67323402	38.8052	0.537642	1.4516	0.000325426	0.00281611	1	ENSG00000196155	ENSG00000196155	protein_coding
TANC1	2	159825146..160089170	61.9989	0.537567	1.45152	2.00149e-05	0.000259458	0.319098	ENSG00000115183	ENSG00000115183	protein_coding
PIP5K1A	1	151170425..151222012	47.0617	0.537264	1.45122	0.000454426	0.00368511	1	ENSG00000143398	ENSG00000143398	protein_coding
C8orf37	8	complement(96257147..96281429)	28.9706	0.53711	1.45106	0.00766232	0.0361914	1	ENSG00000156172	ENSG00000156172	protein_coding
VGLL3	3	complement(86987119..87040269)	8.34526	0.53711	1.45106	0.00766232	0.0361914	1	ENSG00000206538	ENSG00000206538	protein_coding
MIER2	19	complement(305575..344798)	28.5679	0.537098	1.45105	0.00582548	0.0293304	1	ENSG00000105556	ENSG00000105556	protein_coding
ARPC5L	9	127624409..127640003	168.432	0.537012	1.45096	4.67979e-05	0.000531751	0.746099	ENSG00000136950	ENSG00000136950	protein_coding
RRP9	3	complement(51967446..51975957)	84.02	0.536643	1.45059	0.00317569	0.0181482	1	ENSG00000114767	ENSG00000114767	protein_coding
PPP3CC	8	22298332..22398652	72.2976	0.536496	1.45045	0.000823011	0.00607202	1	ENSG00000120910	ENSG00000120910	protein_coding
RABAC1	19	complement(42460833..42463542)	101.449	0.536161	1.45011	0.00103444	0.00732363	1	ENSG00000105404	ENSG00000105404	protein_coding
MED13L	12	complement(116395711..116715143)	87.8477	0.536028	1.44998	1.84025e-05	0.000241193	0.293391	ENSG00000123066	ENSG00000123066	protein_coding
NR1D1	17	complement(38249040..38256978)	244.125	0.535902	1.44985	3.83688e-05	0.000448431	0.611713	ENSG00000126368	ENSG00000126368	protein_coding
SOAT1	1	179262925..179327815	62.8672	0.535323	1.44927	0.000104152	0.00107422	1	ENSG00000057252	ENSG00000057252	protein_coding
ADRBK1	11	67033881..67054027	70.6589	0.53408	1.44802	9.23102e-05	0.000968478	1	ENSG00000173020	ENSG00000173020	protein_coding
CSF1	1	110452864..110473614	104.195	0.53395	1.44789	6.04635e-05	0.000667093	0.96397	ENSG00000184371	ENSG00000184371	protein_coding
PVRL3	3	110788918..110994410	205.57	0.532878	1.44681	1.44839e-05	0.000198866	0.230917	ENSG00000177707	ENSG00000177707	protein_coding
CDS2	20	5107432..5178533	16.1924	0.532864	1.4468	0.00113774	0.00790142	1	ENSG00000101290	ENSG00000101290	protein_coding
USP33	1	complement(78161672..78225537)	65.7334	0.532205	1.44614	0.00010627	0.00109038	1	ENSG00000077254	ENSG00000077254	protein_coding
TRPM4	19	49660998..49715093	16.6242	0.531852	1.44578	0.0058321	0.0293428	1	ENSG00000130529	ENSG00000130529	protein_coding
C12orf66	12	complement(64580096..64616076)	30.2588	0.530946	1.44488	0.00358334	0.0199702	1	ENSG00000174206	ENSG00000174206	protein_coding
PSAT1	9	80912059..80945009	334.51	0.530873	1.4448	3.86396e-05	0.000451118	0.616031	ENSG00000135069	ENSG00000135069	protein_coding
UNC5B	10	72972327..73062621	253.002	0.530514	1.44444	1.08741e-05	0.000153806	0.173366	ENSG00000107731	ENSG00000107731	protein_coding
ZNF142	2	complement(219502639..219524378)	36.2602	0.530445	1.44437	0.000540062	0.00427623	1	ENSG00000115568	ENSG00000115568	protein_coding
SMAD7	18	complement(46446223..46477081)	61.7475	0.529471	1.4434	0.000746725	0.00560624	1	ENSG00000101665	ENSG00000101665	protein_coding
C9orf3	9	97488983..97849441	11.5864	0.529269	1.4432	0.00359061	0.0199851	1	ENSG00000148120	ENSG00000148120	protein_coding
LAMA4	6	complement(112429963..112576141)	147.403	0.528604	1.44253	1.18671e-05	0.000166407	0.189197	ENSG00000112769	ENSG00000112769	protein_coding
NF1	17	29421945..29709134	36.7883	0.52723	1.44116	3.63957e-05	0.000430313	0.580256	ENSG00000196712	ENSG00000196712	protein_coding
ANKRA2	5	complement(72848160..72861511)	40.3861	0.52693	1.44086	0.00665683	0.0325016	1	ENSG00000164331	ENSG00000164331	protein_coding
SH2B3	12	111843752..111889427	20.7999	0.526877	1.44081	0.00513779	0.0265855	1	ENSG00000111252	ENSG00000111252	protein_coding
CP	3	complement(148880197..148939842)	19.241	0.526023	1.43995	0.00322736	0.018379	1	ENSG00000047457	ENSG00000047457	protein_coding
PRDX3	10	complement(120927215..120938345)	64.9612	0.525654	1.43959	0.000876387	0.00638847	1	ENSG00000165672	ENSG00000165672	protein_coding
SNX10	7	26331541..26413949	42.7892	0.525297	1.43923	0.00290403	0.0169104	1	ENSG00000086300	ENSG00000086300	protein_coding
AFTPH	2	64751465..64820139	68.2375	0.52485	1.43878	0.000189873	0.00177883	1	ENSG00000119844	ENSG00000119844	protein_coding
EGLN1	1	complement(231499497..231560790)	151.447	0.524732	1.43867	2.38027e-05	0.000300204	0.379487	ENSG00000135766	ENSG00000135766	protein_coding
FAM53B	10	complement(126307861..126432838)	14.3818	0.524685	1.43862	0.0101797	0.0453236	1	ENSG00000189319	ENSG00000189319	protein_coding
APP	21	complement(27252861..27543446)	1422.47	0.520996	1.43495	6.26309e-06	9.4643e-05	0.0998524	ENSG00000142192	ENSG00000142192	protein_coding
GNAO1	16	56225302..56391356	55.0222	0.520863	1.43481	9.95199e-05	0.00103496	1	ENSG00000087258	ENSG00000087258	protein_coding
LBR	1	complement(225589204..225616627)	31.9534	0.519653	1.43361	0.00218239	0.0134061	1	ENSG00000143815	ENSG00000143815	protein_coding
UBE2W	8	complement(74692332..74791145)	34.5832	0.519337	1.4333	0.000388208	0.00324319	1	ENSG00000104343	ENSG00000104343	protein_coding
TP53I11	11	complement(44907454..44972840)	14.5446	0.518853	1.43282	0.00759336	0.0359777	1	ENSG00000175274	ENSG00000175274	protein_coding
UBE2Q2	15	76135622..76193419	62.8553	0.518593	1.43256	0.000799608	0.00594064	1	ENSG00000140367	ENSG00000140367	protein_coding
CSGALNACT2	10	43633934..43680756	118.962	0.518269	1.43224	0.000165633	0.00159646	1	ENSG00000169826	ENSG00000169826	protein_coding
TMEM245	9	complement(111777432..111882225)	35.1707	0.518126	1.43209	0.000342671	0.00293034	1	ENSG00000106771	ENSG00000106771	protein_coding
TROVE2	1	193028552..193060907	35.4603	0.517852	1.43182	0.00037594	0.00315079	1	ENSG00000116747	ENSG00000116747	protein_coding
PVRL2	19	45349432..45392485	31.7014	0.517796	1.43177	0.00582739	0.0293304	1	ENSG00000130202	ENSG00000130202	protein_coding
SPIRE1	18	complement(12446511..12658133)	56.3922	0.517732	1.4317	0.000268608	0.00239271	1	ENSG00000134278	ENSG00000134278	protein_coding
E4F1	16	2273567..2285743	15.9305	0.517447	1.43142	0.00872274	0.0401529	1	ENSG00000167967	ENSG00000167967	protein_coding
MPHOSPH9	12	complement(123636867..123728561)	14.3228	0.517274	1.43125	0.00326417	0.0185724	1	ENSG00000051825	ENSG00000051825	protein_coding
LMBR1	7	complement(156461646..156685924)	11.0712	0.516935	1.43091	0.00456385	0.0242432	1	ENSG00000105983	ENSG00000105983	protein_coding
KDM5B	1	complement(202696526..202778598)	61.4621	0.516717	1.4307	0.000102417	0.00105918	1	ENSG00000117139	ENSG00000117139	protein_coding
NEK6	9	127019885..127115586	67.2014	0.516393	1.43037	0.000485334	0.00389732	1	ENSG00000119408	ENSG00000119408	protein_coding
KLHL21	1	complement(6650784..6674667)	50.5484	0.516301	1.43028	0.000349197	0.0029667	1	ENSG00000162413	ENSG00000162413	protein_coding
ELMOD2	4	141445312..141474924	15.5707	0.515469	1.42946	0.00870308	0.0401049	1	ENSG00000179387	ENSG00000179387	protein_coding
DESI1	22	complement(41994032..42017100)	85.7898	0.514873	1.42887	0.000202752	0.00187924	1	ENSG00000100418	ENSG00000100418	protein_coding
GBE1	3	complement(81538850..81811312)	97.2225	0.51447	1.42847	0.000140701	0.0013964	1	ENSG00000114480	ENSG00000114480	protein_coding
IGSF9B	11	complement(133778459..133826880)	14.484	0.514138	1.42814	0.00514397	0.0265989	1	ENSG00000080854	ENSG00000080854	protein_coding
HMGXB4	22	35653445..35691800	36.2592	0.511317	1.42535	0.00125551	0.0085723	1	ENSG00000100281	ENSG00000100281	protein_coding
GMPPA	2	220363589..220371710	40.8503	0.511317	1.42535	0.00125551	0.0085723	1	ENSG00000144591	ENSG00000144591	protein_coding
INPP5B	1	complement(38326369..38412729)	35.7357	0.510657	1.4247	0.000441753	0.00360056	1	ENSG00000204084	ENSG00000204084	protein_coding
ZNF800	7	complement(126986844..127071978)	74.5635	0.510551	1.42459	0.000221843	0.0020217	1	ENSG00000048405	ENSG00000048405	protein_coding
MYCL	1	complement(40361098..40367928)	24.5182	0.510396	1.42444	0.00581035	0.0292898	1	ENSG00000116990	ENSG00000116990	protein_coding
KIAA0226	3	complement(197398264..197476598)	45.6927	0.509291	1.42335	0.000285811	0.00252012	1	ENSG00000145016	ENSG00000145016	protein_coding
NCAM1	11	112831997..113149158	535.131	0.508713	1.42278	1.10502e-05	0.00015579	0.176173	ENSG00000149294	ENSG00000149294	protein_coding
ATRN	20	3451687..3631769	304.246	0.508444	1.42251	1.72829e-05	0.000228818	0.275541	ENSG00000088812	ENSG00000088812	protein_coding
CTSF	11	complement(66330934..66336312)	62.147	0.508181	1.42226	0.00224163	0.0136667	1	ENSG00000174080	ENSG00000174080	protein_coding
YAF2	12	complement(42550906..42632151)	33.5977	0.507441	1.42153	0.000435273	0.00355441	1	ENSG00000015153	ENSG00000015153	protein_coding
KANSL3	2	complement(97258907..97308524)	53.1049	0.506727	1.42082	0.000195736	0.00182068	1	ENSG00000114982	ENSG00000114982	protein_coding
VPS37A	8	17104080..17159936	16.0947	0.506265	1.42037	0.00859506	0.0397053	1	ENSG00000155975	ENSG00000155975	protein_coding
ITGA5	12	complement(54789045..54813244)	142.202	0.506065	1.42017	4.68101e-05	0.000531751	0.746293	ENSG00000161638	ENSG00000161638	protein_coding
WSB1	17	25621102..25640657	68.677	0.505662	1.41977	0.000252167	0.00225859	1	ENSG00000109046	ENSG00000109046	protein_coding
RALGPS2	1	178694300..178889238	14.792	0.505403	1.41952	0.00858349	0.0396659	1	ENSG00000116191	ENSG00000116191	protein_coding
ZNF598	16	complement(2047655..2059824)	43.1344	0.504421	1.41855	0.00175305	0.0111798	1	ENSG00000167962	ENSG00000167962	protein_coding
GCOM1	15	57884106..58006943	19.6752	0.503439	1.41759	0.00986049	0.0442044	1	ENSG00000137878	ENSG00000137878	protein_coding
SMG9	19	complement(44235301..44259142)	33.8323	0.502803	1.41696	0.00331139	0.0187675	1	ENSG00000105771	ENSG00000105771	protein_coding
UBE2E2	3	23244511..23633284	127.246	0.502788	1.41695	0.000298373	0.00261673	1	ENSG00000182247	ENSG00000182247	protein_coding
PDIA4	7	complement(148700154..148725733)	662.353	0.501862	1.41604	2.57011e-05	0.000321042	0.409753	ENSG00000155660	ENSG00000155660	protein_coding
KCTD7	7	66093868..66276446	17.8111	0.501667	1.41585	0.00331428	0.0187675	1	ENSG00000243335	ENSG00000243335	protein_coding
RAPGEF1	9	complement(134452157..134615461)	90.5405	0.501663	1.41584	0.000124074	0.00124657	1	ENSG00000107263	ENSG00000107263	protein_coding
ZNF330	4	142142041..142155851	66.7109	0.501364	1.41555	0.00300204	0.017369	1	ENSG00000109445	ENSG00000109445	protein_coding
CTSL	9	90340434..90346308	98.1281	0.501214	1.4154	0.00131204	0.00887372	1	ENSG00000135047	ENSG00000135047	protein_coding
TEP1	14	complement(20833826..20881588)	35.0592	0.500588	1.41479	0.000352568	0.00298561	1	ENSG00000129566	ENSG00000129566	protein_coding
USP45	6	complement(99880190..99969604)	21.7792	0.500054	1.41427	0.00273292	0.0160903	1	ENSG00000123552	ENSG00000123552	protein_coding
AHNAK2	14	complement(105403581..105444694)	45.3196	0.499583	1.4138	8.22933e-05	0.000874643	1	ENSG00000185567	ENSG00000185567	protein_coding
CASC4	15	44580927..44707956	90.576	0.499368	1.41359	0.000139237	0.00138398	1	ENSG00000166734	ENSG00000166734	protein_coding
HTRA1	10	124221041..124274424	1420.3	0.499209	1.41344	2.26404e-05	0.000288615	0.360956	ENSG00000166033	ENSG00000166033	protein_coding
STEAP3	2	119981384..120023228	62.1183	0.499109	1.41334	0.000761252	0.00569946	1	ENSG00000115107	ENSG00000115107	protein_coding
DERL1	8	complement(124025404..124054663)	118.782	0.499028	1.41326	8.5291e-05	0.000902092	1	ENSG00000136986	ENSG00000136986	protein_coding
LARP1	5	154092462..154197167	248.744	0.49883	1.41307	2.93534e-05	0.000358089	0.467981	ENSG00000155506	ENSG00000155506	protein_coding
RCE1	11	66610306..66614017	40.4624	0.49858	1.41282	0.00741496	0.0352914	1	ENSG00000173653	ENSG00000173653	protein_coding
KPNA1	3	complement(122140796..122233792)	48.4143	0.498481	1.41273	0.000348367	0.00296158	1	ENSG00000114030	ENSG00000114030	protein_coding
N4BP1	16	complement(48572637..48654059)	41.9389	0.497221	1.41149	0.000599682	0.00466058	1	ENSG00000102921	ENSG00000102921	protein_coding
GRINA	8	145064226..145067583	1001.38	0.497126	1.4114	2.7335e-05	0.000337253	0.435802	ENSG00000178719	ENSG00000178719	protein_coding
PSAP	10	complement(73576055..73611126)	729.438	0.497001	1.41128	2.89171e-05	0.00035376	0.461026	ENSG00000197746	ENSG00000197746	protein_coding
HIVEP1	6	12008995..12165232	24.7076	0.496963	1.41124	0.000968912	0.00696559	1	ENSG00000095951	ENSG00000095951	protein_coding
MPP6	7	24612887..24733812	18.8257	0.495157	1.40947	0.0030203	0.0174153	1	ENSG00000105926	ENSG00000105926	protein_coding
NPTXR	22	complement(39214457..39239987)	1723.75	0.494988	1.40931	1.7338e-05	0.000229082	0.276419	ENSG00000221890	ENSG00000221890	protein_coding
RFK	9	complement(79000433..79009433)	59.2653	0.494494	1.40883	0.00155414	0.0101694	1	ENSG00000135002	ENSG00000135002	protein_coding
MITF	3	69788586..70017488	21.0165	0.493646	1.408	0.0045531	0.0242058	1	ENSG00000187098	ENSG00000187098	protein_coding
PNPLA8	7	complement(108110866..108210110)	75.6644	0.493625	1.40798	0.000356079	0.00300992	1	ENSG00000135241	ENSG00000135241	protein_coding
USP3	15	63796793..63886839	31.8669	0.493398	1.40776	0.00135606	0.00909694	1	ENSG00000140455	ENSG00000140455	protein_coding
LAMC1	1	182992595..183114727	339.858	0.492941	1.40731	2.95182e-05	0.000359763	0.470608	ENSG00000135862	ENSG00000135862	protein_coding
NCOA1	2	24714783..24993571	117.511	0.491326	1.40574	8.32234e-05	0.000883809	1	ENSG00000084676	ENSG00000084676	protein_coding
PTAR1	9	complement(72324438..72374875)	17.0635	0.49123	1.40564	0.00213432	0.0131913	1	ENSG00000188647	ENSG00000188647	protein_coding
RICTOR	5	complement(38938021..39074510)	28.9115	0.490507	1.40494	0.000473411	0.00381889	1	ENSG00000164327	ENSG00000164327	protein_coding
WDTC1	1	27561007..27635110	106.31	0.488181	1.40268	0.000189358	0.00177655	1	ENSG00000142784	ENSG00000142784	protein_coding
ZC3HAV1	7	complement(138728266..138794465)	15.9543	0.487034	1.40156	0.00725711	0.0347175	1	ENSG00000105939	ENSG00000105939	protein_coding
MYO5A	15	complement(52599480..52821247)	178.682	0.485256	1.39983	4.46919e-05	0.00051215	0.712523	ENSG00000197535	ENSG00000197535	protein_coding
NINJ1	9	complement(95883771..95896570)	106.256	0.484884	1.39947	0.00116485	0.00806306	1	ENSG00000131669	ENSG00000131669	protein_coding
KIAA1549L	11	33563618..33695648	34.9689	0.484415	1.39902	0.000452391	0.00368036	1	ENSG00000110427	ENSG00000110427	protein_coding
CMIP	16	81478775..81745367	103.139	0.484092	1.3987	0.000131755	0.00131866	1	ENSG00000153815	ENSG00000153815	protein_coding
PPP2R5A	1	212458879..212535200	130.35	0.48345	1.39808	0.000345888	0.00295011	1	ENSG00000066027	ENSG00000066027	protein_coding
PPP1R3C	10	complement(93388199..93392811)	56.3321	0.483322	1.39796	0.00635726	0.0314391	1	ENSG00000119938	ENSG00000119938	protein_coding
DIEXF	1	210001352..210030910	15.1485	0.482691	1.39735	0.0050349	0.0262079	1	ENSG00000117597	ENSG00000117597	protein_coding
MAPK9	5	complement(179660143..179719099)	42.3398	0.482673	1.39733	0.000621635	0.00480542	1	ENSG00000050748	ENSG00000050748	protein_coding
HSD11B1	1	209859510..209908295	150.178	0.482459	1.39712	0.00201084	0.0125531	1	ENSG00000117594	ENSG00000117594	protein_coding
HSPG2	1	complement(22148738..22263790)	366.485	0.481836	1.39652	3.17273e-05	0.000383462	0.505829	ENSG00000142798	ENSG00000142798	protein_coding
PTPN2	18	complement(12785477..12929642)	41.5553	0.481755	1.39644	0.00255874	0.0152198	1	ENSG00000175354	ENSG00000175354	protein_coding
MTA1	14	105886159..105937066	174.705	0.481142	1.39585	9.28594e-05	0.000973456	1	ENSG00000182979	ENSG00000182979	protein_coding
RAB6B	3	complement(133543083..133614680)	113.391	0.481083	1.39579	0.000209663	0.00193339	1	ENSG00000154917	ENSG00000154917	protein_coding
RABEP1	17	5185558..5289129	71.9361	0.480864	1.39558	0.000413473	0.00341056	1	ENSG00000029725	ENSG00000029725	protein_coding
NAGLU	17	40688190..40696467	84.6765	0.480554	1.39528	0.0016294	0.0105721	1	ENSG00000108784	ENSG00000108784	protein_coding
DDHD2	8	38082736..38133076	17.6845	0.480486	1.39521	0.00334231	0.0188689	1	ENSG00000085788	ENSG00000085788	protein_coding
PMM2	16	8882680..8943188	17.1856	0.479844	1.39459	0.00811487	0.0378897	1	ENSG00000140650	ENSG00000140650	protein_coding
AXIN2	17	complement(63524681..63557765)	60.5006	0.47982	1.39457	0.00101176	0.00719826	1	ENSG00000168646	ENSG00000168646	protein_coding
NPC1	18	complement(21086148..21166862)	22.4482	0.479691	1.39444	0.00218348	0.0134061	1	ENSG00000141458	ENSG00000141458	protein_coding
UVRAG	11	75526212..75854239	35.8897	0.479014	1.39379	0.00218614	0.0134061	1	ENSG00000198382	ENSG00000198382	protein_coding
SPG21	15	complement(65255362..65282648)	131.309	0.478869	1.39365	0.000357042	0.00301567	1	ENSG00000090487	ENSG00000090487	protein_coding
ASAH1	8	complement(17913934..17942494)	130.176	0.478543	1.39334	0.000239661	0.00216442	1	ENSG00000104763	ENSG00000104763	protein_coding
PDPK1	16	2587965..2653189	34.799	0.477301	1.39214	0.000706901	0.005349	1	ENSG00000140992	ENSG00000140992	protein_coding
HLA-A	6	29909037..29913661	264.985	0.476973	1.39182	0.000217422	0.00198975	1	ENSG00000206503	ENSG00000206503	protein_coding
LMAN1	18	complement(56995055..57027194)	62.5015	0.47573	1.39062	0.000589802	0.00459201	1	ENSG00000074695	ENSG00000074695	protein_coding
CNNM4	2	97426639..97477628	23.4292	0.47453	1.38947	0.010488	0.0462199	1	ENSG00000158158	ENSG00000158158	protein_coding
SCPEP1	17	55055466..55084129	218.141	0.474341	1.38928	0.00018577	0.00175172	1	ENSG00000121064	ENSG00000121064	protein_coding
SETD5	3	9439299..9520924	186.838	0.474237	1.38918	7.30663e-05	0.00078879	1	ENSG00000168137	ENSG00000168137	protein_coding
PLBD2	12	113796371..113827203	392.038	0.473078	1.38807	0.000124279	0.00124767	1	ENSG00000151176	ENSG00000151176	protein_coding
NCEH1	3	complement(172348039..172429008)	30.5702	0.472605	1.38761	0.0069941	0.0337565	1	ENSG00000144959	ENSG00000144959	protein_coding
CDK17	12	complement(96672039..96794338)	66.526	0.472137	1.38716	0.000610368	0.00473235	1	ENSG00000059758	ENSG00000059758	protein_coding
DENND6A	3	complement(57611184..57678816)	48.5888	0.472026	1.38706	0.00205537	0.0127943	1	ENSG00000174839	ENSG00000174839	protein_coding
NYAP1	7	100081550..100092422	34.965	0.471002	1.38607	0.0103399	0.0458061	1	ENSG00000166924	ENSG00000166924	protein_coding
LRIG2	1	113615831..113674882	21.7699	0.469093	1.38424	0.00180203	0.0114468	1	ENSG00000198799	ENSG00000198799	protein_coding
REPS1	6	complement(139224630..139309398)	47.4217	0.468962	1.38411	0.000607956	0.00471645	1	ENSG00000135597	ENSG00000135597	protein_coding
HDAC4	2	complement(239969864..240323348)	15.4411	0.468928	1.38408	0.00333348	0.0188516	1	ENSG00000068024	ENSG00000068024	protein_coding
ENO1	1	complement(8921061..8939308)	5492.09	0.468268	1.38345	4.37179e-05	0.000502313	0.696994	ENSG00000074800	ENSG00000074800	protein_coding
NFYB	12	complement(104510855..104532067)	25.9048	0.46822	1.3834	0.0102177	0.0454174	1	ENSG00000120837	ENSG00000120837	protein_coding
EPPK1	8	complement(144939497..144952632)	34.4336	0.467308	1.38253	0.00181035	0.011494	1	ENSG00000227184	ENSG00000227184	protein_coding
USP53	4	120133742..120216672	18.4245	0.466486	1.38174	0.00305303	0.0175627	1	ENSG00000145390	ENSG00000145390	protein_coding
KIF21A	12	complement(39687030..39837192)	28.1511	0.466465	1.38172	0.00170163	0.0109423	1	ENSG00000139116	ENSG00000139116	protein_coding
AKR7A2	1	complement(19630459..19638640)	105.77	0.465955	1.38123	0.00441146	0.0236262	1	ENSG00000053371	ENSG00000053371	protein_coding
PPIC	5	complement(122358945..122372436)	117.24	0.465884	1.38116	0.00240308	0.0144284	1	ENSG00000168938	ENSG00000168938	protein_coding
FAM120C	X	complement(54094757..54209714)	34.4996	0.46584	1.38112	0.00151001	0.00993044	1	ENSG00000184083	ENSG00000184083	protein_coding
PLEKHM2	1	16010827..16061264	81.7948	0.46559	1.38088	0.00121359	0.00834286	1	ENSG00000116786	ENSG00000116786	protein_coding
RNF144A	2	7057523..7208417	53.477	0.465339	1.38064	0.00115522	0.00800916	1	ENSG00000151692	ENSG00000151692	protein_coding
GAB2	11	complement(77926343..78129394)	21.8847	0.465317	1.38062	0.00772751	0.0364596	1	ENSG00000033327	ENSG00000033327	protein_coding
TMEM43	3	14166440..14185179	243.867	0.464667	1.38	0.000237832	0.00214939	1	ENSG00000170876	ENSG00000170876	protein_coding
TSC22D1	13	complement(45007655..45151283)	224.752	0.464139	1.37949	0.000123779	0.00124553	1	ENSG00000102804	ENSG00000102804	protein_coding
RAI1	17	17584787..17714767	38.7947	0.463762	1.37913	0.00101159	0.00719826	1	ENSG00000108557	ENSG00000108557	protein_coding
KDM4C	9	6720863..7175648	26.7938	0.463434	1.37882	0.00195114	0.0122516	1	ENSG00000107077	ENSG00000107077	protein_coding
ITM2B	13	48807294..48837063	611.053	0.463096	1.3785	0.000132517	0.00132426	1	ENSG00000136156	ENSG00000136156	protein_coding
MMP19	12	complement(56229217..56236750)	214.699	0.462899	1.37831	0.00020978	0.00193339	1	ENSG00000123342	ENSG00000123342	protein_coding
ZFP36L2	2	complement(43449541..43453748)	605.444	0.462724	1.37814	0.000101248	0.00105041	1	ENSG00000152518	ENSG00000152518	protein_coding
VWA5A	11	123986069..124018428	19.7695	0.462499	1.37793	0.0114819	0.0496965	1	ENSG00000110002	ENSG00000110002	protein_coding
C1orf198	1	complement(230972865..231005335)	24.5271	0.462499	1.37793	0.0114819	0.0496965	1	ENSG00000119280	ENSG00000119280	protein_coding
SMAD3	15	67356101..67487533	58.0637	0.461501	1.37697	0.00056297	0.00443339	1	ENSG00000166949	ENSG00000166949	protein_coding
RRP12	10	complement(99116115..99161127)	23.9053	0.461048	1.37654	0.00672532	0.0327135	1	ENSG00000052749	ENSG00000052749	protein_coding
SNRPN	15	25068794..25223870	59.167	0.460567	1.37608	0.00396566	0.0216658	1	ENSG00000128739	ENSG00000128739	protein_coding
ORC3	6	88299839..88377169	42.7692	0.460088	1.37563	0.00756419	0.0359099	1	ENSG00000135336	ENSG00000135336	protein_coding
DNAJC5	20	62526518..62567384	44.6777	0.458403	1.37402	0.00304363	0.0175318	1	ENSG00000101152	ENSG00000101152	protein_coding
GNB2L1	5	complement(180663909..180675096)	853.234	0.458274	1.3739	7.94665e-05	0.000847361	1	ENSG00000204628	ENSG00000204628	protein_coding
BRE	2	28112808..28561768	117.438	0.457567	1.37322	0.00105161	0.00740902	1	ENSG00000158019	ENSG00000158019	protein_coding
GCLM	1	complement(94350761..94374966)	28.0203	0.457341	1.37301	0.00848128	0.0392492	1	ENSG00000023909	ENSG00000023909	protein_coding
H1F0	22	38201114..38203442	644.488	0.457291	1.37296	0.000164885	0.00159044	1	ENSG00000189060	ENSG00000189060	protein_coding
MAMDC2	9	72658497..72841886	46.0763	0.457131	1.37281	0.00590785	0.0296552	1	ENSG00000165072	ENSG00000165072	protein_coding
KDSR	18	complement(60994959..61034743)	73.9006	0.456891	1.37258	0.000419846	0.00345876	1	ENSG00000119537	ENSG00000119537	protein_coding
FAM126B	2	complement(201838441..201936394)	11.8486	0.456515	1.37222	0.00844649	0.039116	1	ENSG00000155744	ENSG00000155744	protein_coding
EGLN3	14	complement(34393437..34931980)	27.9623	0.456369	1.37208	0.00432224	0.0232056	1	ENSG00000129521	ENSG00000129521	protein_coding
ATP6AP2	X	40440146..40465889	96.9342	0.456295	1.37201	0.00280895	0.0164784	1	ENSG00000182220	ENSG00000182220	protein_coding
PRMT7	16	68344877..68392466	18.9657	0.456085	1.37181	0.00588482	0.029551	1	ENSG00000132600	ENSG00000132600	protein_coding
NEK1	4	complement(170314426..170533780)	30.1703	0.455791	1.37153	0.00329845	0.0187185	1	ENSG00000137601	ENSG00000137601	protein_coding
ABCA1	9	complement(107543283..107690518)	50.0026	0.455779	1.37152	0.000583949	0.00456552	1	ENSG00000165029	ENSG00000165029	protein_coding
ABTB2	11	complement(34172535..34379555)	27.2639	0.455215	1.37099	0.0110254	0.0480394	1	ENSG00000166016	ENSG00000166016	protein_coding
PELI1	2	complement(64319786..64371588)	48.2849	0.455141	1.37092	0.00475189	0.025099	1	ENSG00000197329	ENSG00000197329	protein_coding
BTBD3	20	11871371..11907257	52.402	0.45508	1.37086	0.00165741	0.0107108	1	ENSG00000132640	ENSG00000132640	protein_coding
MYO10	5	complement(16665395..16936372)	114.667	0.454953	1.37074	0.000218648	0.00199817	1	ENSG00000145555	ENSG00000145555	protein_coding
PLCE1	10	95753746..96092580	45.3941	0.45282	1.36871	0.00057445	0.00450204	1	ENSG00000138193	ENSG00000138193	protein_coding
KIAA1522	1	33207486..33240571	23.3332	0.452574	1.36848	0.0108499	0.0473698	1	ENSG00000162522	ENSG00000162522	protein_coding
CCNH	5	complement(86687311..86708836)	47.891	0.452464	1.36838	0.00390238	0.0214188	1	ENSG00000134480	ENSG00000134480	protein_coding
LRP1	12	57522276..57607134	1342.79	0.452231	1.36815	7.78161e-05	0.000832486	1	ENSG00000123384	ENSG00000123384	protein_coding
PDXP	22	38054734..38062941	67.8082	0.451979	1.36792	0.00940624	0.0426964	1	ENSG00000241360	ENSG00000241360	protein_coding
LCOR	10	98592017..98740800	36.5913	0.450855	1.36685	0.00119229	0.00823551	1	ENSG00000196233	ENSG00000196233	protein_coding
SH3TC2	5	complement(148303202..148442726)	28.3875	0.450522	1.36653	0.00109839	0.00765992	1	ENSG00000169247	ENSG00000169247	protein_coding
GPC1	2	241375088..241407493	827.499	0.450455	1.36647	0.000105015	0.00108084	1	ENSG00000063660	ENSG00000063660	protein_coding
SAMD8	10	76859344..76941881	37.8848	0.449809	1.36586	0.00260446	0.0154596	1	ENSG00000156671	ENSG00000156671	protein_coding
AKAP8L	19	complement(15490859..15529952)	51.1253	0.449161	1.36525	0.00302073	0.0174153	1	ENSG00000011243	ENSG00000011243	protein_coding
SLC25A51	9	complement(37879400..37904350)	39.1024	0.448909	1.36501	0.00923336	0.0420287	1	ENSG00000122696	ENSG00000122696	protein_coding
SDC1	2	complement(20400558..20425194)	135.672	0.447915	1.36407	0.000928058	0.00671147	1	ENSG00000115884	ENSG00000115884	protein_coding
SLC41A1	1	complement(205758221..205782876)	70.6849	0.447777	1.36394	0.00107413	0.00753913	1	ENSG00000133065	ENSG00000133065	protein_coding
MIB2	1	1550795..1565990	30.5882	0.446165	1.36241	0.0030103	0.0173871	1	ENSG00000197530	ENSG00000197530	protein_coding
BRAF	7	complement(140419127..140624564)	42.1335	0.446149	1.3624	0.00117383	0.00811664	1	ENSG00000157764	ENSG00000157764	protein_coding
PPP3CA	4	complement(101944566..102269435)	351.232	0.445105	1.36141	0.000209574	0.00193339	1	ENSG00000138814	ENSG00000138814	protein_coding
MAP2	2	210288782..210598842	200.546	0.444941	1.36126	0.000180798	0.0017073	1	ENSG00000078018	ENSG00000078018	protein_coding
FNDC3B	3	171757418..172119455	140.88	0.444499	1.36084	0.000210312	0.00193692	1	ENSG00000075420	ENSG00000075420	protein_coding
CD151	11	832843..839831	213.584	0.444418	1.36076	0.000455441	0.00368678	1	ENSG00000177697	ENSG00000177697	protein_coding
VAV2	9	complement(136627016..136857726)	26.9238	0.443637	1.36003	0.010216	0.0454174	1	ENSG00000160293	ENSG00000160293	protein_coding
PLEKHA7	11	complement(16799842..17035990)	32.0796	0.443409	1.35981	0.00243097	0.0145557	1	ENSG00000166689	ENSG00000166689	protein_coding
CD44	11	35160417..35253949	173.358	0.442808	1.35925	0.000233904	0.00211682	1	ENSG00000026508	ENSG00000026508	protein_coding
MTSS1	8	complement(125563031..125740730)	270.263	0.441965	1.35845	0.000211562	0.00194705	1	ENSG00000170873	ENSG00000170873	protein_coding
SUN1	7	855528..936072	20.152	0.4417	1.3582	0.00413893	0.0224152	1	ENSG00000164828	ENSG00000164828	protein_coding
XBP1	22	complement(29190543..29196585)	138.094	0.441597	1.35811	0.00142203	0.00946639	1	ENSG00000100219	ENSG00000100219	protein_coding
TNFAIP2	14	103589779..103603776	52.1311	0.441267	1.3578	0.00348845	0.0195584	1	ENSG00000185215	ENSG00000185215	protein_coding
RPS6KC1	1	213224589..213448116	49.9774	0.441101	1.35764	0.00259644	0.015419	1	ENSG00000136643	ENSG00000136643	protein_coding
ALKBH5	17	18086392..18113268	244.108	0.439882	1.35649	0.000572591	0.00449287	1	ENSG00000091542	ENSG00000091542	protein_coding
ERBB2	17	37844167..37886679	43.7694	0.439139	1.35579	0.00132098	0.00891665	1	ENSG00000141736	ENSG00000141736	protein_coding
UBE2H	7	complement(129470572..129592789)	127.644	0.438214	1.35493	0.000566095	0.00445262	1	ENSG00000186591	ENSG00000186591	protein_coding
ZWILCH	15	66797297..66842115	70.5559	0.437644	1.35439	0.0025903	0.0153896	1	ENSG00000174442	ENSG00000174442	protein_coding
EIF1	17	39845137..39848920	336.806	0.437352	1.35412	0.000374458	0.00314241	1	ENSG00000173812	ENSG00000173812	protein_coding
CBLB	3	complement(105374305..105588396)	16.3463	0.436903	1.3537	0.00667542	0.0325436	1	ENSG00000114423	ENSG00000114423	protein_coding
RCOR2	11	complement(63678693..63684316)	190.846	0.436379	1.3532	0.00111602	0.00776628	1	ENSG00000167771	ENSG00000167771	protein_coding
TXNDC11	16	complement(11772936..11836734)	71.6354	0.436157	1.353	0.00405375	0.0220179	1	ENSG00000153066	ENSG00000153066	protein_coding
FAM168B	2	complement(131805449..131851033)	51.4379	0.43584	1.3527	0.00343698	0.019303	1	ENSG00000152102	ENSG00000152102	protein_coding
PTPN23	3	47422501..47454931	138.521	0.435831	1.35269	0.000594778	0.00462671	1	ENSG00000076201	ENSG00000076201	protein_coding
SSH1	12	complement(109176466..109251366)	41.3536	0.435609	1.35248	0.0016647	0.0107419	1	ENSG00000084112	ENSG00000084112	protein_coding
HLA-G	6	29794744..29798902	326.335	0.435195	1.35209	0.000992875	0.00710652	1	ENSG00000204632	ENSG00000204632	protein_coding
NFATC1	18	77155856..77289325	24.2264	0.434773	1.3517	0.00952551	0.0431327	1	ENSG00000131196	ENSG00000131196	protein_coding
UBC	12	complement(125396150..125401914)	811.546	0.434549	1.35149	0.000218632	0.00199817	1	ENSG00000150991	ENSG00000150991	protein_coding
PLOD1	1	11994262..12035595	537.114	0.434512	1.35145	0.000229083	0.00208042	1	ENSG00000083444	ENSG00000083444	protein_coding
MAN1B1	9	139981379..140003635	41.1382	0.434176	1.35114	0.00242562	0.0145303	1	ENSG00000177239	ENSG00000177239	protein_coding
PLEKHA1	10	124134212..124191867	15.8035	0.433813	1.3508	0.00586301	0.0294755	1	ENSG00000107679	ENSG00000107679	protein_coding
ECE1	1	complement(21543740..21671997)	90.092	0.43378	1.35077	0.000856285	0.00627349	1	ENSG00000117298	ENSG00000117298	protein_coding
MXI1	10	111967363..112047123	128.528	0.432901	1.34994	0.00101103	0.00719826	1	ENSG00000119950	ENSG00000119950	protein_coding
OTUD4	4	complement(146031990..146101313)	71.8458	0.4326	1.34966	0.00088747	0.00644763	1	ENSG00000164164	ENSG00000164164	protein_coding
MEX3C	18	complement(48700920..48744674)	114.596	0.432027	1.34913	0.000636647	0.00489824	1	ENSG00000176624	ENSG00000176624	protein_coding
MGAT3	22	39853349..39888199	42.9853	0.432014	1.34912	0.00523459	0.0269819	1	ENSG00000128268	ENSG00000128268	protein_coding
IDS_1	X	complement(148558521..148615470)	85.1622	0.431687	1.34881	0.000576514	0.00451551	1	ENSG00000010404	ENSG00000010404	protein_coding
PTTG1IP	21	complement(46269500..46293752)	47.5308	0.431581	1.34871	0.0106349	0.0467282	1	ENSG00000183255	ENSG00000183255	protein_coding
DNAJA3	16	4475806..4506776	50.5665	0.430829	1.34801	0.00242085	0.0145218	1	ENSG00000103423	ENSG00000103423	protein_coding
RUNX1	21	complement(36160098..37376965)	84.9772	0.430188	1.34741	0.000433294	0.00354714	1	ENSG00000159216	ENSG00000159216	protein_coding
STAMBPL1	10	90639491..90734910	28.6537	0.429718	1.34697	0.00910446	0.0416455	1	ENSG00000138134	ENSG00000138134	protein_coding
YWHAG	7	complement(75956116..75988348)	601.047	0.429353	1.34663	0.0003064	0.00267555	1	ENSG00000170027	ENSG00000170027	protein_coding
LMTK2	7	97736197..97838945	26.7173	0.428967	1.34627	0.00513516	0.026585	1	ENSG00000164715	ENSG00000164715	protein_coding
TBL1XR1	3	complement(176737143..176915261)	183.075	0.428552	1.34588	0.000343071	0.00293184	1	ENSG00000177565	ENSG00000177565	protein_coding
ADIPOR2	12	1797740..1897844	146.868	0.428323	1.34567	0.000701902	0.00532114	1	ENSG00000006831	ENSG00000006831	protein_coding
CBFA2T2	20	32077881..32237842	26.1361	0.428065	1.34543	0.00510496	0.0264602	1	ENSG00000078699	ENSG00000078699	protein_coding
EMC1	1	complement(19542158..19578046)	51.3739	0.427694	1.34508	0.00130067	0.00882517	1	ENSG00000127463	ENSG00000127463	protein_coding
KANSL2	12	complement(49047184..49076021)	153.613	0.426242	1.34373	0.00145574	0.0096318	1	ENSG00000139620	ENSG00000139620	protein_coding
YEATS2	3	183415606..183530413	54.9285	0.425898	1.34341	0.00131326	0.00887372	1	ENSG00000163872	ENSG00000163872	protein_coding
GNL3	3	52715172..52728508	58.2206	0.425057	1.34263	0.00869896	0.0401001	1	ENSG00000163938	ENSG00000163938	protein_coding
DNAL4	22	complement(39174513..39190203)	132.823	0.424957	1.34253	0.00331195	0.0187675	1	ENSG00000100246	ENSG00000100246	protein_coding
NHLRC2	10	115614420..115676953	18.6558	0.423954	1.3416	0.00759199	0.0359777	1	ENSG00000196865	ENSG00000196865	protein_coding
TRIM32	9	119449581..119463579	83.6404	0.423552	1.34123	0.00354244	0.019793	1	ENSG00000119401	ENSG00000119401	protein_coding
KLHL22	22	complement(20783528..20850170)	112.075	0.422825	1.34055	0.00137886	0.00922615	1	ENSG00000099910	ENSG00000099910	protein_coding
RGS10	10	complement(121259340..121302220)	203.649	0.422264	1.34003	0.00539338	0.0276583	1	ENSG00000148908	ENSG00000148908	protein_coding
SYPL1	7	complement(105730949..105753022)	206.989	0.422191	1.33996	0.00138314	0.00925003	1	ENSG00000008282	ENSG00000008282	protein_coding
BLOC1S6	15	45879321..45908197	33.5543	0.422117	1.33989	0.00664217	0.0324665	1	ENSG00000104164	ENSG00000104164	protein_coding
XPR1	1	180601140..180859387	77.3576	0.421928	1.33972	0.00110173	0.00767093	1	ENSG00000143324	ENSG00000143324	protein_coding
RPRD1A	18	complement(33564350..33647539)	30.101	0.420905	1.33877	0.00656586	0.0322021	1	ENSG00000141425	ENSG00000141425	protein_coding
TAB2	6	149539777..149732749	203.066	0.420723	1.3386	0.000641801	0.00493207	1	ENSG00000055208	ENSG00000055208	protein_coding
DOPEY2	21	37529080..37666572	22.9207	0.420379	1.33828	0.00827588	0.0384899	1	ENSG00000142197	ENSG00000142197	protein_coding
ESPN	1	6484848..6521430	175.933	0.420012	1.33794	0.00109165	0.00763324	1	ENSG00000187017	ENSG00000187017	protein_coding
RABGAP1L	1	174128548..174964445	31.5266	0.419832	1.33777	0.0022711	0.013801	1	ENSG00000152061	ENSG00000152061	protein_coding
CACNA1B	9	140772241..141019076	30.0639	0.419794	1.33774	0.00405367	0.0220179	1	ENSG00000148408	ENSG00000148408	protein_coding
KBTBD2	7	complement(32907784..32933743)	107.306	0.419162	1.33715	0.0016685	0.0107611	1	ENSG00000170852	ENSG00000170852	protein_coding
ALDOA	16	30064411..30081778	1947.39	0.418708	1.33673	0.000271151	0.0024097	1	ENSG00000149925	ENSG00000149925	protein_coding
GLIS2	16	4364762..4389598	51.2803	0.417996	1.33607	0.00713874	0.0343149	1	ENSG00000126603	ENSG00000126603	protein_coding
SMURF1	7	complement(98625061..98741723)	107.922	0.417714	1.33581	0.00125927	0.00859351	1	ENSG00000198742	ENSG00000198742	protein_coding
SIX1	14	complement(61110133..61124977)	42.7571	0.417183	1.33532	0.00707522	0.0340472	1	ENSG00000126778	ENSG00000126778	protein_coding
SCYL2	12	100660918..100735502	104.646	0.416285	1.33449	0.00110033	0.00766531	1	ENSG00000136021	ENSG00000136021	protein_coding
ANKRD11	16	complement(89334038..89556969)	44.4317	0.415951	1.33418	0.00130785	0.00885087	1	ENSG00000167522	ENSG00000167522	protein_coding
RYBP	3	complement(72420976..72496069)	164.197	0.415842	1.33408	0.00070713	0.005349	1	ENSG00000163602	ENSG00000163602	protein_coding
R3HDM2	12	complement(57643392..57824788)	242.382	0.415719	1.33396	0.0006029	0.0046828	1	ENSG00000179912	ENSG00000179912	protein_coding
IGF2BP2	3	complement(185361527..185542844)	110.229	0.415593	1.33385	0.00189057	0.0119221	1	ENSG00000073792	ENSG00000073792	protein_coding
ZNF777	7	complement(149128454..149158214)	82.9467	0.415587	1.33384	0.00561027	0.0286087	1	ENSG00000196453	ENSG00000196453	protein_coding
HEATR1	1	complement(236712305..236767804)	43.027	0.415317	1.33359	0.0029785	0.0172634	1	ENSG00000119285	ENSG00000119285	protein_coding
MTHFD1L	6	151186685..151423023	201.269	0.414953	1.33326	0.000882487	0.00642396	1	ENSG00000120254	ENSG00000120254	protein_coding
UBL3	13	complement(30338508..30424821)	51.5903	0.414841	1.33315	0.00775486	0.0365754	1	ENSG00000122042	ENSG00000122042	protein_coding
HSPA13	21	complement(15743436..15755805)	72.5232	0.41437	1.33272	0.00460371	0.0244351	1	ENSG00000155304	ENSG00000155304	protein_coding
PLXND1	3	complement(129274018..129325661)	42.2005	0.414352	1.3327	0.00279322	0.0163935	1	ENSG00000004399	ENSG00000004399	protein_coding
PFN2	3	complement(149682691..149768575)	272.757	0.41282	1.33129	0.000993901	0.00710996	1	ENSG00000070087	ENSG00000070087	protein_coding
KDM4B	19	4969125..5153606	29.0018	0.412513	1.331	0.0054373	0.0278288	1	ENSG00000127663	ENSG00000127663	protein_coding
TMCC1	3	complement(129366635..129612419)	25.8562	0.412326	1.33083	0.0097532	0.0438289	1	ENSG00000172765	ENSG00000172765	protein_coding
FBXO42	1	complement(16573334..16678949)	35.2583	0.41202	1.33055	0.0045097	0.0240143	1	ENSG00000037637	ENSG00000037637	protein_coding
FAM117B	2	203499901..203634480	44.9244	0.411976	1.33051	0.005978	0.0298694	1	ENSG00000138439	ENSG00000138439	protein_coding
APPL1	3	57261765..57307496	55.1901	0.410865	1.32948	0.00331012	0.0187675	1	ENSG00000157500	ENSG00000157500	protein_coding
NCOA3	20	46130601..46285621	34.8009	0.410298	1.32896	0.00530971	0.0273044	1	ENSG00000124151	ENSG00000124151	protein_coding
PRNP	20	4666882..4682236	321.321	0.410286	1.32895	0.0010928	0.00763324	1	ENSG00000171867	ENSG00000171867	protein_coding
TBRG1	11	124492732..124505287	116.541	0.410091	1.32877	0.00132077	0.00891665	1	ENSG00000154144	ENSG00000154144	protein_coding
ERMP1	9	complement(5765076..5833117)	104.307	0.40945	1.32818	0.00155506	0.0101703	1	ENSG00000099219	ENSG00000099219	protein_coding
RASA2	3	141205889..141334184	41.8273	0.409135	1.32789	0.00719695	0.0345184	1	ENSG00000155903	ENSG00000155903	protein_coding
ACVR1	2	complement(158592958..158732374)	75.8181	0.408774	1.32756	0.0052206	0.0269311	1	ENSG00000115170	ENSG00000115170	protein_coding
USP39	2	85829979..85876403	76.5474	0.408774	1.32756	0.0052206	0.0269311	1	ENSG00000168883	ENSG00000168883	protein_coding
DTX3	12	57998405..58003587	86.4585	0.4087	1.32749	0.00403722	0.0219739	1	ENSG00000178498	ENSG00000178498	protein_coding
TAGLN	11	117070037..117075498	403.728	0.407651	1.32652	0.000746595	0.00560624	1	ENSG00000149591	ENSG00000149591	protein_coding
MCC	5	complement(112357796..112824527)	14.1526	0.405321	1.32438	0.0030065	0.0173793	1	ENSG00000171444	ENSG00000171444	protein_coding
DENND4B	1	complement(153901977..153919172)	49.9938	0.405083	1.32416	0.00390689	0.0214345	1	ENSG00000198837	ENSG00000198837	protein_coding
RPL10	X	153618315..153637504	336.58	0.40463	1.32375	0.000802559	0.00595374	1	ENSG00000147403	ENSG00000147403	protein_coding
DNAJC3	13	96329393..96447243	75.9698	0.403986	1.32316	0.00336872	0.0189769	1	ENSG00000102580	ENSG00000102580	protein_coding
HSF1	8	145515280..145538385	52.1622	0.403929	1.32311	0.00750513	0.0356945	1	ENSG00000185122	ENSG00000185122	protein_coding
CHPF2	7	150929575..150935908	133.698	0.403358	1.32258	0.00231461	0.0140134	1	ENSG00000033100	ENSG00000033100	protein_coding
TEX10	9	complement(103064359..103115221)	37.9082	0.401914	1.32126	0.00646386	0.0318456	1	ENSG00000136891	ENSG00000136891	protein_coding
B3GAT3	11	complement(62382768..62389647)	169.995	0.401061	1.32048	0.00375618	0.0207561	1	ENSG00000149541	ENSG00000149541	protein_coding
HELZ	17	complement(65066554..65242105)	32.8338	0.400749	1.32019	0.00276801	0.016265	1	ENSG00000198265	ENSG00000198265	protein_coding
SNX5	20	complement(17922241..17949623)	94.618	0.400102	1.3196	0.00290696	0.0169104	1	ENSG00000089006	ENSG00000089006	protein_coding
PICALM	11	complement(85668727..85780924)	399.573	0.399757	1.31929	0.000759924	0.0056955	1	ENSG00000073921	ENSG00000073921	protein_coding
LAMB2	3	complement(49158547..49170551)	166.389	0.39946	1.31901	0.00120757	0.00831024	1	ENSG00000172037	ENSG00000172037	protein_coding
B4GALT3	1	complement(161141100..161147287)	65.4496	0.399456	1.31901	0.0104462	0.0460853	1	ENSG00000158850	ENSG00000158850	protein_coding
NR1D2	3	23986751..24022109	70.4036	0.399215	1.31879	0.00395749	0.0216302	1	ENSG00000174738	ENSG00000174738	protein_coding
DLG4	17	complement(7093209..7123021)	103.677	0.399125	1.31871	0.00238369	0.014345	1	ENSG00000132535	ENSG00000132535	protein_coding
MAGI3	1	113933371..114228545	42.8309	0.398944	1.31854	0.00504631	0.0262295	1	ENSG00000081026	ENSG00000081026	protein_coding
RLF	1	40627045..40706593	125.249	0.397905	1.31759	0.00179809	0.0114329	1	ENSG00000117000	ENSG00000117000	protein_coding
EPN1	19	56186592..56221224	221.017	0.397663	1.31737	0.00166015	0.0107231	1	ENSG00000063245	ENSG00000063245	protein_coding
FAM160A2	11	complement(6232565..6255941)	90.1915	0.397448	1.31718	0.00387621	0.0212976	1	ENSG00000051009	ENSG00000051009	protein_coding
NBAS	2	complement(15307032..15701454)	66.9712	0.397378	1.31711	0.00247073	0.0147518	1	ENSG00000151779	ENSG00000151779	protein_coding
HIPK2	7	complement(139246316..139477577)	71.384	0.395963	1.31582	0.00138815	0.00926449	1	ENSG00000064393	ENSG00000064393	protein_coding
TNK2	3	complement(195590235..195638816)	55.229	0.395742	1.31562	0.00245105	0.0146557	1	ENSG00000061938	ENSG00000061938	protein_coding
TNPO1	5	72112139..72212560	150.019	0.395463	1.31536	0.000989396	0.0070933	1	ENSG00000083312	ENSG00000083312	protein_coding
ATG2B	14	complement(96747595..96830207)	41.0262	0.395011	1.31495	0.00311705	0.0178365	1	ENSG00000066739	ENSG00000066739	protein_coding
RND3	2	complement(151324709..151395525)	148.062	0.394261	1.31427	0.00309485	0.0177406	1	ENSG00000115963	ENSG00000115963	protein_coding
SUCO	1	172501489..172580971	68.4535	0.393961	1.314	0.00308591	0.0176972	1	ENSG00000094975	ENSG00000094975	protein_coding
PSMD5	9	complement(123577774..123605262)	90.422	0.393529	1.3136	0.00463755	0.0245647	1	ENSG00000095261	ENSG00000095261	protein_coding
AMD1	6	111195973..111216916	107.282	0.393446	1.31353	0.00506092	0.0262841	1	ENSG00000123505	ENSG00000123505	protein_coding
COG3	13	46039060..46110765	61.5185	0.393417	1.3135	0.00694904	0.0335638	1	ENSG00000136152	ENSG00000136152	protein_coding
AHCTF1	1	complement(247002400..247095280)	49.2602	0.393393	1.31348	0.00368549	0.0204087	1	ENSG00000153207	ENSG00000153207	protein_coding
ADAMTSL4	1	150521884..150533413	61.0905	0.392237	1.31243	0.00495185	0.0258502	1	ENSG00000143382	ENSG00000143382	protein_coding
PLIN2	9	complement(19108373..19149288)	288.774	0.39214	1.31234	0.00123228	0.00845352	1	ENSG00000147872	ENSG00000147872	protein_coding
FOXN3	14	complement(89591215..90085493)	54.3755	0.391413	1.31168	0.00285817	0.0166846	1	ENSG00000053254	ENSG00000053254	protein_coding
MARCH2	19	8478154..8503901	186.258	0.390289	1.31066	0.00477524	0.0251797	1	ENSG00000099785	ENSG00000099785	protein_coding
SYNPO	5	149980642..150038782	38.0729	0.389968	1.31036	0.00520189	0.0268558	1	ENSG00000171992	ENSG00000171992	protein_coding
MAML1	5	179159851..179223512	29.6876	0.389421	1.30987	0.00715869	0.0343854	1	ENSG00000161021	ENSG00000161021	protein_coding
AGRN	1	955503..991496	37.3141	0.389055	1.30954	0.00510391	0.0264602	1	ENSG00000188157	ENSG00000188157	protein_coding
DDR2	1	162601163..162757190	218.053	0.388198	1.30876	0.00107306	0.0075357	1	ENSG00000162733	ENSG00000162733	protein_coding
ATP6V1B2	8	20054878..20084330	55.0341	0.386847	1.30753	0.00486652	0.0255287	1	ENSG00000147416	ENSG00000147416	protein_coding
MAP3K4	6	161412759..161538417	76.0076	0.385418	1.30624	0.00349885	0.0196083	1	ENSG00000085511	ENSG00000085511	protein_coding
GLTSCR1L	6	42749765..42836298	59.562	0.384865	1.30574	0.00564852	0.0287415	1	ENSG00000112624	ENSG00000112624	protein_coding
PPM1A	14	60712470..60765805	75.9771	0.384512	1.30542	0.00222572	0.0135888	1	ENSG00000100614	ENSG00000100614	protein_coding
IPO5	13	98605912..98676551	399.123	0.384489	1.3054	0.00100371	0.00716046	1	ENSG00000065150	ENSG00000065150	protein_coding
ZBTB41	1	complement(197122810..197169672)	40.99	0.383715	1.3047	0.00692541	0.0334621	1	ENSG00000177888	ENSG00000177888	protein_coding
RNF13	3	149530495..149679926	134.014	0.383255	1.30428	0.0044798	0.0238941	1	ENSG00000082996	ENSG00000082996	protein_coding
MEF2A	15	100017370..100256671	260.451	0.382158	1.30329	0.00144085	0.00955266	1	ENSG00000068305	ENSG00000068305	protein_coding
TRIM3	11	complement(6469843..6495689)	57.1315	0.381388	1.30259	0.00641692	0.0316861	1	ENSG00000110171	ENSG00000110171	protein_coding
POLR2M	15	57884231..58074960	48.6519	0.380938	1.30219	0.00561629	0.0286213	1	ENSG00000255529	ENSG00000255529	protein_coding
CCDC6	10	complement(61548521..61666414)	40.349	0.379868	1.30122	0.00958269	0.0433014	1	ENSG00000108091	ENSG00000108091	protein_coding
GIT1	17	complement(27900487..27921072)	205.263	0.379018	1.30046	0.00209934	0.0130121	1	ENSG00000108262	ENSG00000108262	protein_coding
RAI14	5	34656342..34832732	75.2438	0.378944	1.30039	0.0040173	0.0218894	1	ENSG00000039560	ENSG00000039560	protein_coding
PLAG1	8	complement(57073463..57123883)	40.5158	0.378305	1.29981	0.00893506	0.0409424	1	ENSG00000181690	ENSG00000181690	protein_coding
SMS	X	21958691..22025798	118.204	0.378222	1.29974	0.00890095	0.0408148	1	ENSG00000102172	ENSG00000102172	protein_coding
LGMN	14	complement(93170152..93215047)	73.2404	0.377683	1.29925	0.0105576	0.0464355	1	ENSG00000100600	ENSG00000100600	protein_coding
TNKS2	10	93558069..93625033	208.322	0.377468	1.29906	0.0020347	0.0126838	1	ENSG00000107854	ENSG00000107854	protein_coding
SIK2	11	111473115..111601577	55.6689	0.377144	1.29877	0.00449485	0.0239646	1	ENSG00000170145	ENSG00000170145	protein_coding
RPN2	20	35806813..35870022	662.156	0.37651	1.2982	0.00167682	0.0107934	1	ENSG00000118705	ENSG00000118705	protein_coding
PLK2	5	complement(57749809..57756087)	111.354	0.376057	1.29779	0.00475585	0.0251097	1	ENSG00000145632	ENSG00000145632	protein_coding
BCAR1	16	complement(75262928..75301951)	130.062	0.375682	1.29745	0.00240956	0.0144607	1	ENSG00000050820	ENSG00000050820	protein_coding
SCAMP1	5	77656339..77776562	47.7871	0.374974	1.29682	0.00914469	0.0417709	1	ENSG00000085365	ENSG00000085365	protein_coding
EIF2D	1	complement(206744620..206785904)	133.224	0.374486	1.29638	0.00740337	0.0352491	1	ENSG00000143486	ENSG00000143486	protein_coding
TTC39B	9	complement(15163620..15307358)	23.6373	0.374421	1.29632	0.0110586	0.0481521	1	ENSG00000155158	ENSG00000155158	protein_coding
LOXL2	8	complement(23154702..23282841)	101.757	0.374363	1.29627	0.00446451	0.0238223	1	ENSG00000134013	ENSG00000134013	protein_coding
NOTCH2	1	complement(120454176..120612240)	150.169	0.373662	1.29564	0.00159104	0.010364	1	ENSG00000134250	ENSG00000134250	protein_coding
PPRC1	10	103892787..103910082	59.269	0.373321	1.29533	0.0083113	0.0386193	1	ENSG00000148840	ENSG00000148840	protein_coding
SAMD4B	19	39833036..39876350	275.08	0.373206	1.29523	0.00206875	0.0128531	1	ENSG00000179134	ENSG00000179134	protein_coding
KPNA4	3	complement(160212783..160283376)	126.703	0.373183	1.29521	0.00240175	0.0144271	1	ENSG00000186432	ENSG00000186432	protein_coding
USP22	17	complement(20902910..20947073)	63.396	0.37249	1.29459	0.00663719	0.0324664	1	ENSG00000124422	ENSG00000124422	protein_coding
BICD1	12	32259769..32536567	33.3292	0.371842	1.294	0.00758783	0.0359777	1	ENSG00000151746	ENSG00000151746	protein_coding
JMY	5	78532012..78623038	33.108	0.370845	1.29311	0.0112258	0.048766	1	ENSG00000152409	ENSG00000152409	protein_coding
G6PD	X	complement(153759606..153775787)	393.372	0.370707	1.29299	0.00225385	0.0137283	1	ENSG00000160211	ENSG00000160211	protein_coding
KIAA0355	19	34745442..34846491	52.3598	0.3697	1.29208	0.00799832	0.0374816	1	ENSG00000166398	ENSG00000166398	protein_coding
NFRKB	11	complement(129733531..129765485)	53.6003	0.369131	1.29157	0.00974385	0.043802	1	ENSG00000170322	ENSG00000170322	protein_coding
SGK1	6	complement(134490384..134639250)	54.5769	0.369117	1.29156	0.00540725	0.0277076	1	ENSG00000118515	ENSG00000118515	protein_coding
MDN1	6	complement(90352218..90529442)	46.5376	0.368433	1.29095	0.00348477	0.0195462	1	ENSG00000112159	ENSG00000112159	protein_coding
KIAA2026	9	complement(5881596..6007901)	57.6473	0.367758	1.29035	0.00684325	0.0331142	1	ENSG00000183354	ENSG00000183354	protein_coding
CLCN3	4	170533784..170644824	87.3426	0.367423	1.29005	0.00428873	0.0230541	1	ENSG00000109572	ENSG00000109572	protein_coding
NFE2L2	2	complement(178092323..178257425)	174.382	0.367356	1.28999	0.00311452	0.0178299	1	ENSG00000116044	ENSG00000116044	protein_coding
MROH1	8	145202919..145316843	45.8899	0.366776	1.28947	0.00628591	0.0311927	1	ENSG00000179832	ENSG00000179832	protein_coding
FEM1B	15	68570141..68588203	123.647	0.366597	1.28931	0.00342199	0.019252	1	ENSG00000169018	ENSG00000169018	protein_coding
ATXN2L	16	28834356..28848558	362.094	0.366359	1.2891	0.00201256	0.0125578	1	ENSG00000168488	ENSG00000168488	protein_coding
TMEM87A	15	complement(42502730..42565861)	96.4089	0.366036	1.28881	0.00587857	0.029531	1	ENSG00000103978	ENSG00000103978	protein_coding
SLC6A8	X	152953554..152962048	109.881	0.364992	1.28787	0.005324	0.0273609	1	ENSG00000130821	ENSG00000130821	protein_coding
TACC2	10	123748689..124014060	21.7228	0.364832	1.28773	0.00834405	0.0387379	1	ENSG00000138162	ENSG00000138162	protein_coding
PRKD3	2	complement(37477645..37551951)	66.7039	0.363996	1.28699	0.00481731	0.0253521	1	ENSG00000115825	ENSG00000115825	protein_coding
SOS1	2	complement(39208537..39351486)	75.9692	0.363707	1.28673	0.00467471	0.0247314	1	ENSG00000115904	ENSG00000115904	protein_coding
EPN2	17	19118928..19240028	45.2266	0.362492	1.28565	0.0083987	0.0389288	1	ENSG00000072134	ENSG00000072134	protein_coding
ABCB1	7	complement(87133175..87342611)	81.6901	0.36209	1.28529	0.00780592	0.0367365	1	ENSG00000085563	ENSG00000085563	protein_coding
ZZZ3	1	complement(78028101..78149104)	53.2793	0.361778	1.28501	0.00735929	0.0350905	1	ENSG00000036549	ENSG00000036549	protein_coding
PSMD11	17	30771279..30810336	157.564	0.360979	1.2843	0.00342633	0.0192681	1	ENSG00000108671	ENSG00000108671	protein_coding
CPEB4	5	173315283..173388979	124.108	0.360476	1.28385	0.00321693	0.0183276	1	ENSG00000113742	ENSG00000113742	protein_coding
TBC1D9B	5	complement(179289066..179334859)	37.5444	0.360375	1.28376	0.00860471	0.0397218	1	ENSG00000197226	ENSG00000197226	protein_coding
TET3	2	74229840..74335303	40.2782	0.360117	1.28353	0.00799458	0.0374816	1	ENSG00000187605	ENSG00000187605	protein_coding
STRBP	9	complement(125871779..126030855)	61.7363	0.359832	1.28328	0.00734555	0.0350378	1	ENSG00000165209	ENSG00000165209	protein_coding
CAMSAP1	9	complement(138700333..138799074)	43.3179	0.358654	1.28223	0.0105771	0.0464902	1	ENSG00000130559	ENSG00000130559	protein_coding
EPS15	1	complement(51819935..51985000)	125.292	0.356389	1.28022	0.00438544	0.0235062	1	ENSG00000085832	ENSG00000085832	protein_coding
SSR3	3	complement(156257929..156272973)	301.843	0.355161	1.27913	0.00350238	0.0196196	1	ENSG00000114850	ENSG00000114850	protein_coding
ITPR3	6	33588142..33664351	344.273	0.353613	1.27776	0.00255782	0.0152198	1	ENSG00000096433	ENSG00000096433	protein_coding
FAM162A	3	122103023..122131181	122.105	0.352624	1.27688	0.00932009	0.0423496	1	ENSG00000114023	ENSG00000114023	protein_coding
TMEM131	2	complement(98372799..98612388)	78.8756	0.349651	1.27425	0.00489409	0.025663	1	ENSG00000075568	ENSG00000075568	protein_coding
PDZD8	10	complement(119040000..119134978)	153.356	0.349635	1.27424	0.00490394	0.0256837	1	ENSG00000165650	ENSG00000165650	protein_coding
RNF2	1	185014496..185071740	141.843	0.34741	1.27227	0.00829093	0.0385462	1	ENSG00000121481	ENSG00000121481	protein_coding
IGSF3	1	complement(117117031..117210375)	102.153	0.347237	1.27212	0.00654395	0.0321188	1	ENSG00000143061	ENSG00000143061	protein_coding
FAM65A	16	67552321..67580691	69.8873	0.347187	1.27208	0.0102747	0.0456065	1	ENSG00000039523	ENSG00000039523	protein_coding
CNBP	3	complement(128888327..128902765)	1583.09	0.346234	1.27124	0.00323219	0.0183985	1	ENSG00000169714	ENSG00000169714	protein_coding
SRPK2	7	complement(104751151..105039755)	86.0956	0.345313	1.27043	0.00917429	0.0418621	1	ENSG00000135250	ENSG00000135250	protein_coding
CLSTN1	1	complement(9789084..9884584)	457.795	0.34523	1.27035	0.00350955	0.0196514	1	ENSG00000171603	ENSG00000171603	protein_coding
CYLD	16	50775961..50835846	34.2471	0.344705	1.26989	0.0115107	0.049785	1	ENSG00000083799	ENSG00000083799	protein_coding
MECP2	X	complement(153287024..153363212)	40.2307	0.344419	1.26964	0.0101095	0.0450882	1	ENSG00000169057	ENSG00000169057	protein_coding
SHISA4	1	201857808..201861434	283.47	0.344173	1.26942	0.0103768	0.0458688	1	ENSG00000198892	ENSG00000198892	protein_coding
TTLL12	22	complement(43562628..43583139)	116.039	0.343515	1.26884	0.00970578	0.0437062	1	ENSG00000100304	ENSG00000100304	protein_coding
CHD2	15	93426526..93571237	49.2062	0.341672	1.26722	0.00663104	0.0324664	1	ENSG00000173575	ENSG00000173575	protein_coding
LLGL1	17	18128901..18148189	145.266	0.341162	1.26678	0.00629354	0.031195	1	ENSG00000131899	ENSG00000131899	protein_coding
MBD6	12	57914493..57923931	156.41	0.339823	1.2656	0.00689729	0.033351	1	ENSG00000166987	ENSG00000166987	protein_coding
PLOD3	7	complement(100849258..100861701)	127.369	0.339703	1.2655	0.00807447	0.0377281	1	ENSG00000106397	ENSG00000106397	protein_coding
UBE4B	1	10092890..10241297	133.375	0.339458	1.26528	0.00564869	0.0287415	1	ENSG00000130939	ENSG00000130939	protein_coding
PPP3R1	2	complement(68405989..68483369)	257.952	0.33854	1.26448	0.00720139	0.034527	1	ENSG00000221823	ENSG00000221823	protein_coding
COL18A1	21	46825052..46933634	145.39	0.334912	1.2613	0.00626128	0.0310823	1	ENSG00000182871	ENSG00000182871	protein_coding
UBR5	8	complement(103265240..103425069)	402.457	0.334721	1.26113	0.00393864	0.0215633	1	ENSG00000104517	ENSG00000104517	protein_coding
CUL5	11	107879459..107978503	84.3562	0.333723	1.26026	0.0113251	0.0491155	1	ENSG00000166266	ENSG00000166266	protein_coding
AKAP11	13	42846289..42897396	72.5018	0.333681	1.26022	0.00929021	0.0422433	1	ENSG00000023516	ENSG00000023516	protein_coding
ZNF292	6	87862551..87973914	57.5797	0.332537	1.25923	0.00916496	0.0418421	1	ENSG00000188994	ENSG00000188994	protein_coding
CAMK2G	10	complement(75572259..75634343)	89.0583	0.332175	1.25891	0.0111155	0.0483515	1	ENSG00000148660	ENSG00000148660	protein_coding
GRN	17	42422614..42430470	500.222	0.332035	1.25879	0.00568316	0.0288551	1	ENSG00000030582	ENSG00000030582	protein_coding
RNF111	15	59157374..59389618	98.4977	0.330911	1.25781	0.0100092	0.0447209	1	ENSG00000157450	ENSG00000157450	protein_coding
MARCH6	5	10353815..10440500	100.764	0.330862	1.25776	0.00723558	0.0346532	1	ENSG00000145495	ENSG00000145495	protein_coding
STAT3	17	complement(40465342..40540586)	159.789	0.329907	1.25693	0.00784341	0.0368997	1	ENSG00000168610	ENSG00000168610	protein_coding
AGAP1	2	236402733..237040444	107.672	0.329468	1.25655	0.00651027	0.0320258	1	ENSG00000157985	ENSG00000157985	protein_coding
SERTAD2	2	complement(64858755..64978139)	134.347	0.328927	1.25608	0.00918675	0.041875	1	ENSG00000179833	ENSG00000179833	protein_coding
NFATC3	16	68118654..68263162	93.3338	0.328231	1.25547	0.00950087	0.0430361	1	ENSG00000072736	ENSG00000072736	protein_coding
MAPK6	15	52244303..52358462	178.012	0.328129	1.25538	0.00869413	0.0401001	1	ENSG00000069956	ENSG00000069956	protein_coding
PRKCA	17	64298754..64806861	168.218	0.328081	1.25534	0.00612546	0.0304894	1	ENSG00000154229	ENSG00000154229	protein_coding
EIF4B	12	53399942..53435993	481.034	0.323704	1.25154	0.00593788	0.0297487	1	ENSG00000063046	ENSG00000063046	protein_coding
BGN	X	152760397..152775012	2990.09	0.323173	1.25108	0.0051497	0.026618	1	ENSG00000182492	ENSG00000182492	protein_coding
KPNA3	13	complement(50273447..50367057)	218.899	0.322302	1.25032	0.00970346	0.0437062	1	ENSG00000102753	ENSG00000102753	protein_coding
WLS	1	complement(68564142..68698803)	314.386	0.322043	1.2501	0.00800518	0.0374888	1	ENSG00000116729	ENSG00000116729	protein_coding
TEAD1	11	12695969..12966298	221.422	0.320715	1.24895	0.00679321	0.0328852	1	ENSG00000187079	ENSG00000187079	protein_coding
TJP1	15	complement(29991571..30261068)	282.875	0.319914	1.24826	0.00641991	0.0316889	1	ENSG00000104067	ENSG00000104067	protein_coding
QKI	6	163835032..163999628	301.137	0.319332	1.24775	0.00595209	0.0297741	1	ENSG00000112531	ENSG00000112531	protein_coding
TCF20	22	complement(42556019..42739622)	281.444	0.317816	1.24644	0.00758488	0.0359777	1	ENSG00000100207	ENSG00000100207	protein_coding
CANX	5	179105629..179157926	652.365	0.316334	1.24516	0.00670529	0.0326648	1	ENSG00000127022	ENSG00000127022	protein_coding
TNPO2	19	complement(12810008..12834825)	200.743	0.314091	1.24323	0.0097112	0.0437155	1	ENSG00000105576	ENSG00000105576	protein_coding
SMG1	16	complement(18816175..18937776)	103.495	0.311695	1.24117	0.00831554	0.0386193	1	ENSG00000157106	ENSG00000157106	protein_coding
EIF3H	8	complement(117654369..117779164)	374.918	0.309788	1.23953	0.0089074	0.04083	1	ENSG00000147677	ENSG00000147677	protein_coding
EIF4G1	3	184032283..184053146	632.37	-0.30074	-1.23178	0.00954375	0.0432003	1	ENSG00000114867	ENSG00000114867	protein_coding
C15orf59	15	complement(74032141..74045088)	1243.92	-0.303381	-1.23403	0.0100064	0.0447209	1	ENSG00000205363	ENSG00000205363	protein_coding
MAP7D1	1	36621180..36646450	310.434	-0.303742	-1.23434	0.0115381	0.0498406	1	ENSG00000116871	ENSG00000116871	protein_coding
SLC25A3	12	98987369..98995946	864.146	-0.304637	-1.23511	0.0089831	0.0411481	1	ENSG00000075415	ENSG00000075415	protein_coding
RPL18	19	complement(49118585..49122793)	450.537	-0.307236	-1.23734	0.0107476	0.0470967	1	ENSG00000063177	ENSG00000063177	protein_coding
MSI2	17	55333212..55762046	189.909	-0.309237	-1.23905	0.00853636	0.0394761	1	ENSG00000153944	ENSG00000153944	protein_coding
SRCAP	16	30709530..30755602	122.377	-0.310559	-1.24019	0.00999705	0.044709	1	ENSG00000080603	ENSG00000080603	protein_coding
MLF2	12	complement(6857170..6876641)	319.67	-0.311517	-1.24101	0.0109303	0.047673	1	ENSG00000089693	ENSG00000089693	protein_coding
CRIP2	14	105939299..105946499	231.636	-0.313673	-1.24287	0.0107955	0.0471955	1	ENSG00000182809	ENSG00000182809	protein_coding
ATAD2	8	complement(124332090..124428590)	205.161	-0.314927	-1.24395	0.00925197	0.0420987	1	ENSG00000156802	ENSG00000156802	protein_coding
PUF60	8	complement(144898514..144912029)	166.53	-0.315851	-1.24475	0.0115785	0.0499817	1	ENSG00000179950	ENSG00000179950	protein_coding
NUP205	7	135242667..135333505	167.5	-0.316052	-1.24492	0.00956613	0.0432715	1	ENSG00000155561	ENSG00000155561	protein_coding
HDLBP	2	complement(242166679..242256476)	353.278	-0.316144	-1.245	0.00663589	0.0324664	1	ENSG00000115677	ENSG00000115677	protein_coding
ACTR3	2	114647537..114720173	188.056	-0.317651	-1.2463	0.0073919	0.0352074	1	ENSG00000115091	ENSG00000115091	protein_coding
HNRNPK	9	complement(86582998..86595569)	810.96	-0.318779	-1.24727	0.00622913	0.0309581	1	ENSG00000165119	ENSG00000165119	protein_coding
CD9	12	6308881..6347425	298.413	-0.320038	-1.24836	0.0101477	0.0452238	1	ENSG00000010278	ENSG00000010278	protein_coding
PPM1G	2	complement(27604061..27632554)	274.653	-0.320499	-1.24876	0.00918578	0.041875	1	ENSG00000115241	ENSG00000115241	protein_coding
NAV1	1	201592411..201796102	107.845	-0.320571	-1.24882	0.00676963	0.0328348	1	ENSG00000134369	ENSG00000134369	protein_coding
RPS27A	2	55459039..55462989	431.106	-0.321259	-1.24942	0.00823208	0.0383505	1	ENSG00000143947	ENSG00000143947	protein_coding
ANAPC5	12	complement(121746048..121837699)	186.853	-0.321643	-1.24975	0.00665543	0.0325016	1	ENSG00000089053	ENSG00000089053	protein_coding
PHF14	7	11013499..11209250	85.3648	-0.321796	-1.24989	0.0115138	0.049785	1	ENSG00000106443	ENSG00000106443	protein_coding
MORF4L2	X	complement(102930424..102943086)	842.22	-0.323284	-1.25118	0.00599603	0.029948	1	ENSG00000123562	ENSG00000123562	protein_coding
MTCH2	11	complement(47638867..47664175)	291.035	-0.323899	-1.25171	0.0100869	0.0450184	1	ENSG00000109919	ENSG00000109919	protein_coding
TPP2	13	103249353..103331521	148.61	-0.324078	-1.25186	0.00972147	0.0437466	1	ENSG00000134900	ENSG00000134900	protein_coding
CCT3	1	complement(156278759..156337664)	365.539	-0.324594	-1.25231	0.00730244	0.0348672	1	ENSG00000163468	ENSG00000163468	protein_coding
DDX39B	6	complement(31497996..31510225)	116.611	-0.324839	-1.25252	0.00993726	0.0445027	1	ENSG00000198563	ENSG00000198563	protein_coding
GPR124	8	37641709..37702414	111.642	-0.326002	-1.25353	0.0100724	0.044969	1	ENSG00000020181	ENSG00000020181	protein_coding
RACGAP1	12	complement(50370706..50426919)	173.111	-0.327154	-1.25454	0.00983382	0.0441215	1	ENSG00000161800	ENSG00000161800	protein_coding
TCF7L2	10	114710009..114927437	210.072	-0.32778	-1.25508	0.007989	0.0374764	1	ENSG00000148737	ENSG00000148737	protein_coding
NISCH	3	52489134..52527087	347	-0.328967	-1.25611	0.00504637	0.0262295	1	ENSG00000010322	ENSG00000010322	protein_coding
NUCKS1	1	complement(205681947..205719404)	203.501	-0.329414	-1.2565	0.0067934	0.0328852	1	ENSG00000069275	ENSG00000069275	protein_coding
TRIOBP	22	38093011..38172563	110.477	-0.330153	-1.25715	0.00662235	0.0324426	1	ENSG00000100106	ENSG00000100106	protein_coding
ANLN	7	36429415..36493400	350.419	-0.330449	-1.2574	0.00546767	0.0279733	1	ENSG00000011426	ENSG00000011426	protein_coding
HEATR5A	14	complement(31760994..31889788)	99.9949	-0.330825	-1.25773	0.00756115	0.0359086	1	ENSG00000129493	ENSG00000129493	protein_coding
PURB	7	complement(44915896..44924960)	206.211	-0.331776	-1.25856	0.00551961	0.0281727	1	ENSG00000146676	ENSG00000146676	protein_coding
FLII	17	complement(18148150..18162230)	190.595	-0.332338	-1.25905	0.00658291	0.0322736	1	ENSG00000177731	ENSG00000177731	protein_coding
RPL36A	X	100645812..100651105	173.382	-0.332907	-1.25955	0.00963642	0.0435291	1	ENSG00000241343	ENSG00000241343	protein_coding
BTF3	5	72794233..72801460	565.603	-0.333018	-1.25965	0.00607423	0.0302806	1	ENSG00000145741	ENSG00000145741	protein_coding
MSL1	17	38278551..38293042	130.569	-0.334454	-1.2609	0.00730301	0.0348672	1	ENSG00000188895	ENSG00000188895	protein_coding
RPL27A	11	8703958..8736306	196.199	-0.335442	-1.26176	0.00568566	0.0288551	1	ENSG00000166441	ENSG00000166441	protein_coding
SZRD1	1	16679070..16724640	125.829	-0.335998	-1.26225	0.0100506	0.0448868	1	ENSG00000055070	ENSG00000055070	protein_coding
UBTF	17	complement(42282401..42298994)	149.714	-0.336328	-1.26254	0.00656118	0.0321912	1	ENSG00000108312	ENSG00000108312	protein_coding
CFL1	11	complement(65590493..65629497)	1184.57	-0.336335	-1.26255	0.0036832	0.0204047	1	ENSG00000172757	ENSG00000172757	protein_coding
PSMC3	11	complement(47440320..47447993)	516.369	-0.336455	-1.26265	0.00615598	0.0306296	1	ENSG00000165916	ENSG00000165916	protein_coding
ESYT1	12	56512034..56538455	228.748	-0.336534	-1.26272	0.00587442	0.0295215	1	ENSG00000139641	ENSG00000139641	protein_coding
ACACA	17	complement(35441923..35766909)	62.275	-0.337036	-1.26316	0.00736617	0.0351105	1	ENSG00000132142	ENSG00000132142	protein_coding
RPS24	10	79793518..79816570	265.999	-0.337446	-1.26352	0.00564366	0.0287384	1	ENSG00000138326	ENSG00000138326	protein_coding
NT5DC2	3	complement(52558386..52569070)	158.862	-0.338172	-1.26415	0.007909	0.0371948	1	ENSG00000168268	ENSG00000168268	protein_coding
WHSC1	4	1873151..1983934	45.0261	-0.339793	-1.26558	0.00671934	0.0327135	1	ENSG00000109685	ENSG00000109685	protein_coding
VCL	10	75757872..75879918	559.532	-0.339904	-1.26567	0.00374613	0.0207093	1	ENSG00000035403	ENSG00000035403	protein_coding
RHOA	3	complement(49396578..49450431)	1434.25	-0.340229	-1.26596	0.0036022	0.0200411	1	ENSG00000067560	ENSG00000067560	protein_coding
NCL	2	complement(232318242..232348352)	372.318	-0.341509	-1.26708	0.00382695	0.0210668	1	ENSG00000115053	ENSG00000115053	protein_coding
PCM1	8	17780349..17885478	69.4918	-0.341788	-1.26733	0.00653403	0.0320822	1	ENSG00000078674	ENSG00000078674	protein_coding
SEMA3F	3	50192478..50226508	102.881	-0.342051	-1.26756	0.0105026	0.0462404	1	ENSG00000001617	ENSG00000001617	protein_coding
IPO9	1	201798269..201853422	112.21	-0.342394	-1.26786	0.00490611	0.0256847	1	ENSG00000198700	ENSG00000198700	protein_coding
CDC42	1	22379120..22419437	403.517	-0.343207	-1.26857	0.00469062	0.0248055	1	ENSG00000070831	ENSG00000070831	protein_coding
SPRY2	13	complement(80910111..80915086)	255.139	-0.343994	-1.26927	0.00634936	0.031412	1	ENSG00000136158	ENSG00000136158	protein_coding
EWSR1	22	29663998..29696515	144.706	-0.344005	-1.26928	0.00444705	0.0237583	1	ENSG00000182944	ENSG00000182944	protein_coding
ATP5G2	12	complement(54026510..54071192)	227.321	-0.346018	-1.27105	0.00571178	0.0289366	1	ENSG00000135390	ENSG00000135390	protein_coding
FIP1L1	4	54243810..55161439	219.798	-0.346791	-1.27173	0.00403196	0.0219544	1	ENSG00000145216	ENSG00000145216	protein_coding
CALM1	14	90862846..90874605	432.77	-0.346885	-1.27181	0.0030766	0.017664	1	ENSG00000198668	ENSG00000198668	protein_coding
NUP155	5	complement(37288239..37371283)	48.8907	-0.346978	-1.27189	0.0104572	0.0461184	1	ENSG00000113569	ENSG00000113569	protein_coding
RPL19	17	37356536..37360980	1542.75	-0.347069	-1.27197	0.00311115	0.0178184	1	ENSG00000108298	ENSG00000108298	protein_coding
DGKZ	11	46354455..46402104	75.1476	-0.348793	-1.27349	0.00579066	0.0292358	1	ENSG00000149091	ENSG00000149091	protein_coding
UBA1	X	47050260..47074527	308.532	-0.348874	-1.27357	0.00344601	0.0193454	1	ENSG00000130985	ENSG00000130985	protein_coding
MEF2C	5	complement(88013975..88199922)	103.291	-0.349035	-1.27371	0.00519366	0.026824	1	ENSG00000081189	ENSG00000081189	protein_coding
MDH2	7	75677369..75696826	186.151	-0.349173	-1.27383	0.00669329	0.0326185	1	ENSG00000146701	ENSG00000146701	protein_coding
PRDX2	19	complement(12907634..12912694)	332.952	-0.349436	-1.27406	0.00643715	0.0317368	1	ENSG00000167815	ENSG00000167815	protein_coding
PSMB5	14	complement(23485752..23504439)	384.51	-0.34952	-1.27414	0.00663232	0.0324664	1	ENSG00000100804	ENSG00000100804	protein_coding
SMEK2	2	complement(55774428..55846015)	57.5256	-0.350229	-1.27476	0.00929795	0.0422637	1	ENSG00000138041	ENSG00000138041	protein_coding
PSMD2	3	184016497..184026842	344.586	-0.350855	-1.27532	0.00334388	0.0188696	1	ENSG00000175166	ENSG00000175166	protein_coding
CLIP2	7	73703805..73820273	53.7922	-0.351074	-1.27551	0.0112138	0.0487301	1	ENSG00000106665	ENSG00000106665	protein_coding
ABL2	1	complement(179068462..179198819)	64.6994	-0.351076	-1.27551	0.00526948	0.0271189	1	ENSG00000143322	ENSG00000143322	protein_coding
KIF1C	17	4901243..4931696	214.105	-0.351884	-1.27623	0.00328491	0.0186497	1	ENSG00000129250	ENSG00000129250	protein_coding
HCFC1	X	complement(153213004..153237258)	126.146	-0.352166	-1.27648	0.0042118	0.0227626	1	ENSG00000172534	ENSG00000172534	protein_coding
TCP1	6	complement(160199530..160210781)	185.048	-0.352587	-1.27685	0.00484807	0.0254524	1	ENSG00000120438	ENSG00000120438	protein_coding
TCF4	18	complement(52889562..53332018)	92.724	-0.353531	-1.27768	0.00298653	0.0173022	1	ENSG00000196628	ENSG00000196628	protein_coding
PHTF1	1	complement(114239453..114302111)	88.3631	-0.353581	-1.27773	0.00643071	0.0317302	1	ENSG00000116793	ENSG00000116793	protein_coding
SEC13	3	complement(10334815..10362862)	68.2751	-0.353858	-1.27797	0.0113418	0.0491717	1	ENSG00000157020	ENSG00000157020	protein_coding
PSMB6	17	4699439..4701790	267.454	-0.353863	-1.27798	0.011056	0.0481521	1	ENSG00000142507	ENSG00000142507	protein_coding
MYH10	17	complement(8377523..8534079)	115.317	-0.354219	-1.27829	0.00423531	0.022858	1	ENSG00000133026	ENSG00000133026	protein_coding
DOCK10	2	complement(225629807..225907162)	62.6525	-0.354376	-1.27843	0.00581339	0.0292938	1	ENSG00000135905	ENSG00000135905	protein_coding
ANAPC4	4	25378835..25420120	50.7964	-0.354473	-1.27852	0.0108913	0.0475348	1	ENSG00000053900	ENSG00000053900	protein_coding
GRIK5	19	complement(42502473..42573650)	86.3261	-0.354692	-1.27871	0.00932946	0.0423626	1	ENSG00000105737	ENSG00000105737	protein_coding
RBM14	11	66384053..66394818	133.3	-0.354805	-1.27881	0.00754017	0.0358338	1	ENSG00000239306	ENSG00000239306	protein_coding
NEDD4	15	complement(56119120..56285944)	1162.97	-0.355776	-1.27967	0.00198693	0.0124157	1	ENSG00000069869	ENSG00000069869	protein_coding
PPP6R1	19	complement(55741148..55770363)	87.0412	-0.355857	-1.27975	0.00673203	0.0327217	1	ENSG00000105063	ENSG00000105063	protein_coding
KIF11	10	94353043..94415150	120.951	-0.356109	-1.27997	0.00652801	0.0320768	1	ENSG00000138160	ENSG00000138160	protein_coding
PLCB1	20	8112824..8949003	78.4687	-0.35621	-1.28006	0.00464631	0.0246011	1	ENSG00000182621	ENSG00000182621	protein_coding
XRN1	3	complement(142025449..142166904)	38.8915	-0.356516	-1.28033	0.0082597	0.0384284	1	ENSG00000114127	ENSG00000114127	protein_coding
PHLDB1	11	118477155..118528741	70.6376	-0.356637	-1.28044	0.00313318	0.017921	1	ENSG00000019144	ENSG00000019144	protein_coding
DEK	6	complement(18224099..18265054)	107.565	-0.35712	-1.28087	0.00809374	0.0378046	1	ENSG00000124795	ENSG00000124795	protein_coding
NRD1	1	complement(52254863..52344477)	154.566	-0.357228	-1.28096	0.00397394	0.0216837	1	ENSG00000078618	ENSG00000078618	protein_coding
RAB31	18	9708162..9862548	65.2975	-0.357355	-1.28107	0.0108306	0.0473173	1	ENSG00000168461	ENSG00000168461	protein_coding
CAPZA1	1	113161795..113214241	170.319	-0.357425	-1.28114	0.00534045	0.02743	1	ENSG00000116489	ENSG00000116489	protein_coding
CHL1	3	238279..451090	143.294	-0.357788	-1.28146	0.00290684	0.0169104	1	ENSG00000134121	ENSG00000134121	protein_coding
REXO2	11	114310108..114321001	100.879	-0.358995	-1.28253	0.0101899	0.0453537	1	ENSG00000076043	ENSG00000076043	protein_coding
SNF8	17	complement(47006678..47022479)	78.7769	-0.36116	-1.28446	0.00855877	0.0395657	1	ENSG00000159210	ENSG00000159210	protein_coding
EDEM1	3	5229331..5261642	198.557	-0.361638	-1.28488	0.00297408	0.0172455	1	ENSG00000134109	ENSG00000134109	protein_coding
CHERP	19	complement(16628700..16653341)	53.6653	-0.361803	-1.28503	0.0113591	0.0492303	1	ENSG00000085872	ENSG00000085872	protein_coding
SPTSSA	14	complement(34901995..34931562)	127.367	-0.36256	-1.28571	0.0101503	0.0452238	1	ENSG00000165389	ENSG00000165389	protein_coding
STUB1	16	730224..732870	263.06	-0.362819	-1.28594	0.00539807	0.0276714	1	ENSG00000103266	ENSG00000103266	protein_coding
TUFM	16	complement(28853732..28857729)	175.019	-0.362943	-1.28605	0.0086959	0.0401001	1	ENSG00000178952	ENSG00000178952	protein_coding
ARPC1A	7	98923521..98985787	259.361	-0.362985	-1.28608	0.00494634	0.0258502	1	ENSG00000241685	ENSG00000241685	protein_coding
RNF40	16	30773066..30787628	52.8	-0.363297	-1.28636	0.0103526	0.0458276	1	ENSG00000103549	ENSG00000103549	protein_coding
SNW1	14	complement(78183942..78227550)	151.798	-0.363309	-1.28637	0.00946676	0.0428965	1	ENSG00000100603	ENSG00000100603	protein_coding
ANP32E	1	complement(150190717..150208504)	211.807	-0.363638	-1.28667	0.00427281	0.0229968	1	ENSG00000143401	ENSG00000143401	protein_coding
CCND1	11	69455855..69469242	566.705	-0.364162	-1.28713	0.00200882	0.0125465	1	ENSG00000110092	ENSG00000110092	protein_coding
PSMB1	6	complement(170844205..170862429)	351.386	-0.364248	-1.28721	0.00407537	0.0220985	1	ENSG00000008018	ENSG00000008018	protein_coding
CLIC2	X	complement(154505500..154563966)	772.315	-0.364916	-1.28781	0.0021335	0.0131913	1	ENSG00000155962	ENSG00000155962	protein_coding
SOGA1	20	complement(35405845..35492089)	90.1607	-0.365023	-1.2879	0.00269163	0.015883	1	ENSG00000149639	ENSG00000149639	protein_coding
NUTF2	16	67880635..67906470	198.558	-0.365167	-1.28803	0.00513403	0.026585	1	ENSG00000102898	ENSG00000102898	protein_coding
SF3B3	16	70557691..70608820	136.992	-0.365354	-1.2882	0.002716	0.0160196	1	ENSG00000189091	ENSG00000189091	protein_coding
NPEPPS	17	45600308..45700642	142.959	-0.365624	-1.28844	0.00238611	0.0143464	1	ENSG00000141279	ENSG00000141279	protein_coding
RBM12	20	complement(34236847..34252878)	53.8966	-0.366424	-1.28915	0.00914124	0.0417698	1	ENSG00000244462	ENSG00000244462	protein_coding
TAOK2	16	29984962..30003582	106.016	-0.367517	-1.29013	0.00320594	0.0182824	1	ENSG00000149930	ENSG00000149930	protein_coding
PANK3	5	complement(167975500..168006605)	36.7322	-0.367958	-1.29052	0.00806188	0.0376963	1	ENSG00000120137	ENSG00000120137	protein_coding
HIST1H4E	6	26204858..26206266	635.102	-0.367981	-1.29055	0.00335195	0.0188987	1	ENSG00000198518	ENSG00000198518	protein_coding
MAP3K3	17	61699775..61773663	137.698	-0.368181	-1.29072	0.00351307	0.0196627	1	ENSG00000198909	ENSG00000198909	protein_coding
DCBLD2	3	complement(98514785..98620533)	96.7072	-0.368483	-1.29099	0.00284376	0.0166154	1	ENSG00000057019	ENSG00000057019	protein_coding
WDR35	2	complement(20110021..20189892)	44.1785	-0.370685	-1.29297	0.00887456	0.0407655	1	ENSG00000118965	ENSG00000118965	protein_coding
DCAF6	1	167905021..168045081	49.6712	-0.370843	-1.29311	0.0103795	0.0458688	1	ENSG00000143164	ENSG00000143164	protein_coding
CRYAB	11	complement(111779289..111794446)	244.523	-0.371657	-1.29384	0.00360567	0.0200518	1	ENSG00000109846	ENSG00000109846	protein_coding
PCNP	3	101292939..101313281	133.264	-0.372794	-1.29486	0.00672905	0.0327194	1	ENSG00000081154	ENSG00000081154	protein_coding
S100B	21	complement(48018875..48025121)	272.358	-0.372958	-1.29501	0.00712537	0.0342633	1	ENSG00000160307	ENSG00000160307	protein_coding
DICER1	14	complement(95552565..95624347)	34.7814	-0.373545	-1.29553	0.00634426	0.0313987	1	ENSG00000100697	ENSG00000100697	protein_coding
TRNAU1AP	1	28879597..28905051	78.3601	-0.37356	-1.29555	0.00867791	0.0400455	1	ENSG00000180098	ENSG00000180098	protein_coding
CIT	12	complement(120123595..120315095)	75.0574	-0.373686	-1.29566	0.00266276	0.0157412	1	ENSG00000122966	ENSG00000122966	protein_coding
AP2B1	17	33905065..34053436	184.743	-0.373755	-1.29572	0.00205661	0.0127959	1	ENSG00000006125	ENSG00000006125	protein_coding
EXOC5	14	complement(57670518..57735726)	58.4792	-0.373849	-1.29581	0.00473915	0.0250418	1	ENSG00000070367	ENSG00000070367	protein_coding
SCRN1	7	complement(29959719..30029905)	60.4757	-0.375257	-1.29707	0.00750952	0.0357024	1	ENSG00000136193	ENSG00000136193	protein_coding
RPL26L1	5	172385732..172396774	461.115	-0.375361	-1.29716	0.00462829	0.0245256	1	ENSG00000037241	ENSG00000037241	protein_coding
OGDH	7	44646171..44748665	184.098	-0.37543	-1.29723	0.00261639	0.0155163	1	ENSG00000105953	ENSG00000105953	protein_coding
LRRK2	12	40590546..40763087	35.9543	-0.376111	-1.29784	0.00513933	0.0265855	1	ENSG00000188906	ENSG00000188906	protein_coding
ENO3	17	4851387..4860426	582.322	-0.376203	-1.29792	0.00146868	0.00971253	1	ENSG00000108515	ENSG00000108515	protein_coding
XPO4	13	complement(21351469..21477187)	34.152	-0.376335	-1.29804	0.00754265	0.0358338	1	ENSG00000132953	ENSG00000132953	protein_coding
NUDC	1	27226729..27273353	128.643	-0.376436	-1.29813	0.00728073	0.0347922	1	ENSG00000090273	ENSG00000090273	protein_coding
ARHGEF1	19	42387228..42434302	114.86	-0.376451	-1.29814	0.00248043	0.0147975	1	ENSG00000076928	ENSG00000076928	protein_coding
LIMK1	7	73497263..73536855	85.3884	-0.376542	-1.29823	0.00405234	0.0220179	1	ENSG00000106683	ENSG00000106683	protein_coding
MMP14	14	23305766..23318236	113.106	-0.376713	-1.29838	0.00481985	0.0253552	1	ENSG00000157227	ENSG00000157227	protein_coding
NNT	5	43602794..43707507	105.906	-0.37687	-1.29852	0.00272764	0.016081	1	ENSG00000112992	ENSG00000112992	protein_coding
CDK4	12	complement(58141510..58149796)	336.059	-0.377331	-1.29894	0.00229203	0.0139025	1	ENSG00000135446	ENSG00000135446	protein_coding
GNB2	7	100271154..100276797	995.204	-0.377399	-1.299	0.00135312	0.00908186	1	ENSG00000172354	ENSG00000172354	protein_coding
ST3GAL4	11	126225535..126310239	85.2143	-0.37769	-1.29926	0.00677039	0.0328348	1	ENSG00000110080	ENSG00000110080	protein_coding
SON	21	34914924..34949812	259.204	-0.377805	-1.29936	0.00126034	0.00859628	1	ENSG00000159140	ENSG00000159140	protein_coding
SLC25A11	17	complement(4840425..4843546)	240.029	-0.377855	-1.29941	0.00358827	0.0199851	1	ENSG00000108528	ENSG00000108528	protein_coding
HDAC3	5	complement(141000443..141016437)	75.7081	-0.379871	-1.30123	0.00723568	0.0346532	1	ENSG00000171720	ENSG00000171720	protein_coding
SFSWAP	12	132195626..132284282	26.1174	-0.380455	-1.30175	0.010766	0.0471372	1	ENSG00000061936	ENSG00000061936	protein_coding
IER5L	9	complement(131937835..131940540)	107.018	-0.380463	-1.30176	0.00943347	0.0427937	1	ENSG00000188483	ENSG00000188483	protein_coding
MED16	19	complement(867962..893218)	101.154	-0.380484	-1.30178	0.00609197	0.0303393	1	ENSG00000175221	ENSG00000175221	protein_coding
NR4A1	12	52416616..52453291	41.0587	-0.381176	-1.3024	0.00885855	0.0407206	1	ENSG00000123358	ENSG00000123358	protein_coding
ATP6V1D	14	complement(67761088..67826982)	147.583	-0.381185	-1.30241	0.00338528	0.0190537	1	ENSG00000100554	ENSG00000100554	protein_coding
PSMA3	14	58711549..58738730	234.741	-0.381384	-1.30259	0.00286708	0.0167291	1	ENSG00000100567	ENSG00000100567	protein_coding
RAB8B	15	63481668..63559981	83.2383	-0.381473	-1.30267	0.00525224	0.0270622	1	ENSG00000166128	ENSG00000166128	protein_coding
GATM	15	complement(45653322..45694525)	99.2183	-0.381476	-1.30267	0.00318693	0.0181965	1	ENSG00000171766	ENSG00000171766	protein_coding
CALD1	7	134429003..134655479	460.156	-0.381703	-1.30288	0.0010395	0.00734352	1	ENSG00000122786	ENSG00000122786	protein_coding
ABHD2	15	89630690..89745591	292.669	-0.381872	-1.30303	0.00116051	0.00803731	1	ENSG00000140526	ENSG00000140526	protein_coding
MSN	X	64808257..64961791	606.929	-0.382123	-1.30326	0.00108953	0.0076226	1	ENSG00000147065	ENSG00000147065	protein_coding
TSPO	22	43547520..43559248	243.396	-0.38228	-1.3034	0.00678802	0.0328836	1	ENSG00000100300	ENSG00000100300	protein_coding
LPIN3	20	39969560..39989222	61.1128	-0.382747	-1.30382	0.00955208	0.043223	1	ENSG00000132793	ENSG00000132793	protein_coding
ZC3H15	2	187350883..187374090	117.145	-0.382805	-1.30387	0.00640729	0.0316505	1	ENSG00000065548	ENSG00000065548	protein_coding
MAP1B	5	71403061..71505395	296.091	-0.383441	-1.30445	0.00103781	0.00733952	1	ENSG00000131711	ENSG00000131711	protein_coding
DYNC2H1	11	102980160..103350591	40.4238	-0.383452	-1.30446	0.00351802	0.0196819	1	ENSG00000187240	ENSG00000187240	protein_coding
STON2	14	complement(81727000..81902809)	124.391	-0.384105	-1.30505	0.00236871	0.0142681	1	ENSG00000140022	ENSG00000140022	protein_coding
CAPN7	3	15247659..15294425	50.1516	-0.384251	-1.30518	0.00919311	0.0418894	1	ENSG00000131375	ENSG00000131375	protein_coding
CCNB1	5	68462837..68474072	101.975	-0.384534	-1.30544	0.0102416	0.0455063	1	ENSG00000134057	ENSG00000134057	protein_coding
HINT1	5	complement(130494720..130507428)	485.514	-0.384596	-1.30549	0.00209163	0.0129705	1	ENSG00000169567	ENSG00000169567	protein_coding
PAF1	19	complement(39876492..39881835)	180.628	-0.384913	-1.30578	0.00423264	0.022858	1	ENSG00000006712	ENSG00000006712	protein_coding
PDS5B	13	33160564..33352157	78.0376	-0.385893	-1.30667	0.00186949	0.011812	1	ENSG00000083642	ENSG00000083642	protein_coding
CDK6	7	complement(92234235..92465908)	25.2797	-0.385965	-1.30673	0.00765275	0.036176	1	ENSG00000105810	ENSG00000105810	protein_coding
SPECC1L	22	24666786..24813708	78.1852	-0.386084	-1.30684	0.0033358	0.0188522	1	ENSG00000100014	ENSG00000100014	protein_coding
G3BP2	4	complement(76567966..76649709)	168.707	-0.386154	-1.3069	0.00163964	0.0106275	1	ENSG00000138757	ENSG00000138757	protein_coding
CD109	6	74405508..74538040	53.0752	-0.386374	-1.3071	0.00383369	0.021095	1	ENSG00000156535	ENSG00000156535	protein_coding
ACSS2	20	33459949..33515769	59.7265	-0.386427	-1.30715	0.00716525	0.0343968	1	ENSG00000131069	ENSG00000131069	protein_coding
EIF3G	19	complement(10225693..10230596)	137.38	-0.38653	-1.30725	0.00394907	0.0215932	1	ENSG00000130811	ENSG00000130811	protein_coding
YWHAE	17	complement(1247566..1303672)	1097.64	-0.386959	-1.30763	0.000957993	0.00690613	1	ENSG00000108953	ENSG00000108953	protein_coding
MAP2K3	17	21187984..21218552	71.642	-0.387533	-1.30815	0.00912004	0.0416875	1	ENSG00000034152	ENSG00000034152	protein_coding
TRRAP	7	98475556..98610866	121.686	-0.387685	-1.30829	0.00130334	0.00883253	1	ENSG00000196367	ENSG00000196367	protein_coding
FANCI	15	89787180..89860492	44.0473	-0.387949	-1.30853	0.00634277	0.0313987	1	ENSG00000140525	ENSG00000140525	protein_coding
NRP2	2	206546714..206662857	345.812	-0.388285	-1.30884	0.000883115	0.00642396	1	ENSG00000118257	ENSG00000118257	protein_coding
LGR4	11	complement(27387508..27494322)	94.422	-0.388339	-1.30889	0.00299878	0.0173578	1	ENSG00000205213	ENSG00000205213	protein_coding
SRSF10	1	complement(24291294..24307417)	55.4537	-0.388733	-1.30924	0.0031472	0.0179932	1	ENSG00000188529	ENSG00000188529	protein_coding
WBP5	X	102611373..102613397	232.76	-0.389646	-1.31007	0.00964636	0.0435439	1	ENSG00000185222	ENSG00000185222	protein_coding
ATP5H	17	complement(73034958..73043080)	77.5871	-0.389807	-1.31022	0.00989106	0.044311	1	ENSG00000167863	ENSG00000167863	protein_coding
HSPB8	12	119616447..119658936	196.465	-0.389999	-1.31039	0.00310766	0.0178062	1	ENSG00000152137	ENSG00000152137	protein_coding
MID2	X	107068985..107170423	175.593	-0.390307	-1.31067	0.00320759	0.0182824	1	ENSG00000080561	ENSG00000080561	protein_coding
WDR62	19	36545783..36596008	34.6914	-0.390539	-1.31088	0.00609299	0.0303393	1	ENSG00000075702	ENSG00000075702	protein_coding
SAE1	19	47616531..47713886	122.631	-0.390754	-1.31108	0.00451942	0.0240563	1	ENSG00000142230	ENSG00000142230	protein_coding
RPL15	3	23958036..23965183	484.385	-0.391065	-1.31136	0.000867234	0.00633946	1	ENSG00000174748	ENSG00000174748	protein_coding
EIF3A	10	complement(120794356..120840316)	492.93	-0.39264	-1.31279	0.000843775	0.00619925	1	ENSG00000107581	ENSG00000107581	protein_coding
DNAJC10	2	183580999..183659191	43.3808	-0.392831	-1.31297	0.00168458	0.010838	1	ENSG00000077232	ENSG00000077232	protein_coding
SNRNP70	19	49588676..49611862	117.61	-0.393293	-1.31339	0.00293853	0.0170544	1	ENSG00000104852	ENSG00000104852	protein_coding
SMAP2	1	40810522..40888998	383.191	-0.39334	-1.31343	0.00126305	0.00859847	1	ENSG00000084070	ENSG00000084070	protein_coding
ABL1	9	133589333..133763062	105.67	-0.393389	-1.31347	0.00235415	0.0142066	1	ENSG00000097007	ENSG00000097007	protein_coding
PACSIN3	11	complement(47199076..47207994)	81.6129	-0.393749	-1.3138	0.0110235	0.0480394	1	ENSG00000165912	ENSG00000165912	protein_coding
UBE2S	19	complement(55912652..55919145)	748.706	-0.394313	-1.31432	0.00183516	0.0116403	1	ENSG00000108106	ENSG00000108106	protein_coding
NCAPH2	22	50946645..50961901	92.3715	-0.395106	-1.31504	0.00700707	0.0338066	1	ENSG00000025770	ENSG00000025770	protein_coding
DDX39A	19	complement(14519631..14530192)	87.1111	-0.395176	-1.3151	0.00565611	0.0287681	1	ENSG00000123136	ENSG00000123136	protein_coding
UBE4A	11	118230300..118269926	89.2181	-0.395437	-1.31534	0.00258151	0.0153443	1	ENSG00000110344	ENSG00000110344	protein_coding
COPB2	3	complement(139074442..139108574)	228.821	-0.395495	-1.31539	0.000953178	0.00687522	1	ENSG00000184432	ENSG00000184432	protein_coding
PLP2	X	49028273..49031588	232.296	-0.395568	-1.31546	0.00674661	0.032756	1	ENSG00000102007	ENSG00000102007	protein_coding
CENPB	20	complement(3764498..3767337)	337.975	-0.395661	-1.31554	0.00152612	0.0100111	1	ENSG00000125817	ENSG00000125817	protein_coding
GART	21	complement(34876238..34915797)	51.4413	-0.395924	-1.31579	0.0042334	0.022858	1	ENSG00000159131	ENSG00000159131	protein_coding
ETV5	3	complement(185764097..185828107)	253.143	-0.395955	-1.31581	0.00108756	0.00761295	1	ENSG00000244405	ENSG00000244405	protein_coding
NDUFA12	12	complement(95290831..95397546)	248.71	-0.396117	-1.31596	0.00357035	0.0199149	1	ENSG00000184752	ENSG00000184752	protein_coding
TGFBI	5	135364584..135399507	465.937	-0.396408	-1.31623	0.000702631	0.00532114	1	ENSG00000120708	ENSG00000120708	protein_coding
GLYR1	16	complement(4853204..4897343)	117.28	-0.396502	-1.31631	0.00226083	0.0137644	1	ENSG00000140632	ENSG00000140632	protein_coding
SPTAN1	9	131314866..131395941	575.52	-0.396538	-1.31635	0.000613121	0.00474805	1	ENSG00000197694	ENSG00000197694	protein_coding
SUGT1	13	53226844..53275044	23.6721	-0.396654	-1.31645	0.00525771	0.0270797	1	ENSG00000165416	ENSG00000165416	protein_coding
MT-ND5	MT	12337..14148	194.954	-0.396817	-1.3166	0.00502077	0.0261694	1	ENSG00000198786	ENSG00000198786	protein_coding
NCOA5	20	complement(44689624..44718591)	72.2227	-0.396988	-1.31676	0.00981278	0.0440511	1	ENSG00000124160	ENSG00000124160	protein_coding
MYOF	10	complement(95066186..95242074)	392.964	-0.396992	-1.31676	0.000709886	0.00536674	1	ENSG00000138119	ENSG00000138119	protein_coding
TWF1	12	complement(44187526..44200178)	131.558	-0.397032	-1.3168	0.00291031	0.0169208	1	ENSG00000151239	ENSG00000151239	protein_coding
C20orf24	20	35234137..35240960	263.467	-0.397606	-1.31732	0.0041047	0.0222391	1	ENSG00000101084	ENSG00000101084	protein_coding
SLC27A4	9	131102925..131123749	74.3507	-0.398013	-1.31769	0.00972564	0.0437503	1	ENSG00000167114	ENSG00000167114	protein_coding
HIST1H2BK	6	complement(27106073..27114619)	721.416	-0.398222	-1.31788	0.00238591	0.0143464	1	ENSG00000197903	ENSG00000197903	protein_coding
AQP1_2	7	30893010..30965131	466.229	-0.398315	-1.31797	0.00101093	0.00719826	1	ENSG00000240583	ENSG00000240583	protein_coding
ARHGEF17	11	73019334..73080136	42.8729	-0.398795	-1.31841	0.00386554	0.0212523	1	ENSG00000110237	ENSG00000110237	protein_coding
HSD17B4	5	118788138..118972894	48.0744	-0.399411	-1.31897	0.00400204	0.0218188	1	ENSG00000133835	ENSG00000133835	protein_coding
RPL21	13	27825446..27830828	328.103	-0.399946	-1.31946	0.00176791	0.011263	1	ENSG00000122026	ENSG00000122026	protein_coding
PRKACA	19	complement(14202500..14228896)	218.163	-0.400429	-1.3199	0.00122176	0.00839462	1	ENSG00000072062	ENSG00000072062	protein_coding
NRCAM	7	complement(107788068..108097161)	49.5085	-0.400635	-1.32009	0.00393385	0.0215552	1	ENSG00000091129	ENSG00000091129	protein_coding
TOMM22	22	39077953..39080818	220.922	-0.400676	-1.32013	0.00469639	0.024826	1	ENSG00000100216	ENSG00000100216	protein_coding
PTPN9	15	complement(75759462..75871630)	200.543	-0.400696	-1.32014	0.00133626	0.0089841	1	ENSG00000169410	ENSG00000169410	protein_coding
CACNA2D1	7	complement(81575760..82073114)	59.4732	-0.400876	-1.32031	0.00253351	0.0150941	1	ENSG00000153956	ENSG00000153956	protein_coding
UQCRC1	3	complement(48636435..48648409)	212.454	-0.40232	-1.32163	0.00179916	0.0114341	1	ENSG00000010256	ENSG00000010256	protein_coding
DNAJC7	17	complement(40128451..40173394)	167.203	-0.402459	-1.32176	0.00186788	0.0118076	1	ENSG00000168259	ENSG00000168259	protein_coding
TUBB6	18	12307668..12344319	399.168	-0.402824	-1.32209	0.000827587	0.00609749	1	ENSG00000176014	ENSG00000176014	protein_coding
ERP29	12	112451120..112461255	145.415	-0.402952	-1.32221	0.00307877	0.017664	1	ENSG00000089248	ENSG00000089248	protein_coding
PBX3	9	128509624..128729656	57.83	-0.403108	-1.32235	0.0091667	0.0418421	1	ENSG00000167081	ENSG00000167081	protein_coding
ATP5B	12	complement(57031959..57039798)	3239.9	-0.403142	-1.32238	0.000483602	0.00388746	1	ENSG00000110955	ENSG00000110955	protein_coding
PCCB	3	135969148..136056738	35.3957	-0.403764	-1.32296	0.00686033	0.0331846	1	ENSG00000114054	ENSG00000114054	protein_coding
NLGN2	17	7308193..7323179	145.463	-0.403877	-1.32306	0.00144712	0.00958937	1	ENSG00000169992	ENSG00000169992	protein_coding
LOXL1	15	74218330..74244478	221.366	-0.403942	-1.32312	0.00144879	0.00959556	1	ENSG00000129038	ENSG00000129038	protein_coding
PLEC	8	complement(144989321..145050902)	1300.55	-0.404897	-1.32399	0.000408093	0.00337901	1	ENSG00000178209	ENSG00000178209	protein_coding
SLC35B4	7	complement(133974084..134001803)	29.1059	-0.405295	-1.32436	0.0103569	0.045831	1	ENSG00000205060	ENSG00000205060	protein_coding
NUP107	12	69080514..69136785	88.8896	-0.405423	-1.32448	0.00255939	0.0152198	1	ENSG00000111581	ENSG00000111581	protein_coding
UQCRFS1	19	complement(29698173..29704448)	164.713	-0.405978	-1.32499	0.0072398	0.0346601	1	ENSG00000169021	ENSG00000169021	protein_coding
MYEF2	15	complement(48431625..48470714)	88.4629	-0.406438	-1.32541	0.00133009	0.00896328	1	ENSG00000104177	ENSG00000104177	protein_coding
PDE1C	7	complement(31790793..32338941)	27.9586	-0.406573	-1.32553	0.00353696	0.0197709	1	ENSG00000154678	ENSG00000154678	protein_coding
BAZ1B	7	complement(72854728..72936608)	143.237	-0.407069	-1.32599	0.00106302	0.00748131	1	ENSG00000009954	ENSG00000009954	protein_coding
TRAK2	2	complement(202241930..202316302)	51.9837	-0.407111	-1.32603	0.00338068	0.019036	1	ENSG00000115993	ENSG00000115993	protein_coding
PAIP2	5	138677276..138705406	131.866	-0.407826	-1.32668	0.00307119	0.0176593	1	ENSG00000120727	ENSG00000120727	protein_coding
SSC5D	19	55999771..56030465	33.4887	-0.408487	-1.32729	0.00725478	0.0347175	1	ENSG00000179954	ENSG00000179954	protein_coding
KIAA1429	8	complement(95499921..95565757)	83.3677	-0.40873	-1.32752	0.00113685	0.00790142	1	ENSG00000164944	ENSG00000164944	protein_coding
TYMS	18	657604..673578	115.632	-0.409023	-1.32779	0.00549856	0.0280872	1	ENSG00000176890	ENSG00000176890	protein_coding
TBC1D8B	X	106045910..106119375	33.3116	-0.409636	-1.32835	0.00456257	0.0242432	1	ENSG00000133138	ENSG00000133138	protein_coding
PARVA	11	12398732..12552348	81.2183	-0.411725	-1.33027	0.00144009	0.00955251	1	ENSG00000197702	ENSG00000197702	protein_coding
ATP5C1	10	7830092..7849778	265.425	-0.412249	-1.33076	0.00156896	0.0102397	1	ENSG00000165629	ENSG00000165629	protein_coding
TRERF1	6	complement(42192669..42419789)	47.1743	-0.412894	-1.33135	0.0033672	0.0189765	1	ENSG00000124496	ENSG00000124496	protein_coding
TTYH3	7	2671585..2704436	56.6992	-0.413266	-1.3317	0.00361553	0.0200896	1	ENSG00000136295	ENSG00000136295	protein_coding
CELF4	18	complement(34823010..35146000)	64.7076	-0.4151	-1.33339	0.00253362	0.0150941	1	ENSG00000101489	ENSG00000101489	protein_coding
CDC5L	6	44355262..44418163	110.686	-0.416542	-1.33472	0.00118961	0.00822135	1	ENSG00000096401	ENSG00000096401	protein_coding
HIST1H3H	6	27777842..27778314	2119.02	-0.417256	-1.33539	0.000802597	0.00595374	1	ENSG00000203813	ENSG00000203813	protein_coding
GRIPAP1	X	complement(48830134..48858675)	35.7279	-0.417971	-1.33605	0.00831526	0.0386193	1	ENSG00000068400	ENSG00000068400	protein_coding
ANKRD28	3	complement(15708743..15901278)	354.06	-0.41858	-1.33661	0.000337222	0.00289514	1	ENSG00000206560	ENSG00000206560	protein_coding
MLTK	2	173940163..174132738	34.0588	-0.418998	-1.337	0.00196245	0.0123042	1	ENSG00000091436	ENSG00000091436	protein_coding
HSD17B10	X	complement(53458206..53461320)	205.003	-0.419078	-1.33707	0.00673855	0.0327412	1	ENSG00000072506	ENSG00000072506	protein_coding
ATL3	11	complement(63391559..63439393)	96.9181	-0.419419	-1.33739	0.00105495	0.00742848	1	ENSG00000184743	ENSG00000184743	protein_coding
SAV1	14	complement(51098776..51135049)	91.7685	-0.419457	-1.33742	0.00217221	0.0133638	1	ENSG00000151748	ENSG00000151748	protein_coding
TDRKH	1	complement(151742583..151763892)	41.5034	-0.420197	-1.33811	0.00764759	0.0361742	1	ENSG00000182134	ENSG00000182134	protein_coding
TBC1D1	4	37892708..38140796	123.62	-0.420509	-1.3384	0.000660125	0.00504909	1	ENSG00000065882	ENSG00000065882	protein_coding
POLR2A	17	7387685..7417933	357.118	-0.421086	-1.33893	0.000345461	0.0029484	1	ENSG00000181222	ENSG00000181222	protein_coding
BRD7	16	complement(50347398..50402845)	32.4876	-0.421089	-1.33894	0.00458058	0.0243222	1	ENSG00000166164	ENSG00000166164	protein_coding
ACTR1A	10	complement(104238986..104262482)	240.769	-0.421161	-1.339	0.000688765	0.00524048	1	ENSG00000138107	ENSG00000138107	protein_coding
CCAR1	10	70480769..70552134	84.7858	-0.422029	-1.33981	0.0016171	0.0105176	1	ENSG00000060339	ENSG00000060339	protein_coding
EEF1B2	2	207024309..207027652	213.558	-0.422681	-1.34042	0.00223651	0.0136483	1	ENSG00000114942	ENSG00000114942	protein_coding
SMTN	22	31460091..31500743	94.697	-0.423639	-1.34131	0.000700989	0.00532107	1	ENSG00000183963	ENSG00000183963	protein_coding
PSD3	8	complement(18384811..18942240)	95.3429	-0.423683	-1.34135	0.000481946	0.00387727	1	ENSG00000156011	ENSG00000156011	protein_coding
TBK1	12	64845660..64895888	58.6775	-0.423701	-1.34136	0.0042432	0.0228849	1	ENSG00000183735	ENSG00000183735	protein_coding
ERC1	12	1099675..1605099	41.0515	-0.423774	-1.34143	0.00136905	0.00917079	1	ENSG00000082805	ENSG00000082805	protein_coding
UBE2V1	20	complement(48697661..48732496)	60.7605	-0.423944	-1.34159	0.00399903	0.0218115	1	ENSG00000244687	ENSG00000244687	protein_coding
HIST1H3F	6	complement(26250370..26250835)	456.355	-0.424061	-1.3417	0.00704538	0.0339537	1	ENSG00000256316	ENSG00000256316	protein_coding
SMC2	9	106856541..106903698	185.848	-0.424352	-1.34197	0.000551336	0.00435492	1	ENSG00000136824	ENSG00000136824	protein_coding
FAU	11	complement(64888100..64889945)	958.691	-0.424483	-1.34209	0.000422814	0.00347662	1	ENSG00000149806	ENSG00000149806	protein_coding
PCDH18	4	complement(138440072..138453648)	28.7287	-0.424779	-1.34237	0.0107031	0.046933	1	ENSG00000189184	ENSG00000189184	protein_coding
SNRK	3	43328004..43466256	34.8328	-0.424827	-1.34241	0.00537771	0.0275985	1	ENSG00000163788	ENSG00000163788	protein_coding
SWI5	9	131037658..131051269	98.6668	-0.425506	-1.34304	0.0115483	0.0498681	1	ENSG00000175854	ENSG00000175854	protein_coding
RNPEPL1	2	241505221..241520789	22.7124	-0.425688	-1.34321	0.00983524	0.0441215	1	ENSG00000142327	ENSG00000142327	protein_coding
NFYC	1	41157320..41237275	38.9718	-0.425761	-1.34328	0.00570881	0.0289345	1	ENSG00000066136	ENSG00000066136	protein_coding
NDUFV1	11	67374323..67380006	113.032	-0.426962	-1.3444	0.00161785	0.0105176	1	ENSG00000167792	ENSG00000167792	protein_coding
PIP4K2B	17	complement(36921942..36956379)	70.3362	-0.427048	-1.34448	0.00184782	0.0117035	1	ENSG00000141720	ENSG00000141720	protein_coding
PJA1	X	complement(68380694..68385636)	110.637	-0.427462	-1.34487	0.00267846	0.0158197	1	ENSG00000181191	ENSG00000181191	protein_coding
AKT1	14	complement(105235686..105262088)	123.565	-0.427645	-1.34504	0.000455087	0.00368621	1	ENSG00000142208	ENSG00000142208	protein_coding
DHX33	17	complement(5344232..5372380)	35.0115	-0.427717	-1.3451	0.00703985	0.0339396	1	ENSG00000005100	ENSG00000005100	protein_coding
TCP11L1	11	33060963..33127489	263.875	-0.427806	-1.34519	0.000432585	0.00354356	1	ENSG00000176148	ENSG00000176148	protein_coding
ETNK1	12	22778009..22843599	19.5396	-0.429007	-1.34631	0.0112762	0.0489519	1	ENSG00000139163	ENSG00000139163	protein_coding
MYL12A	18	3247479..3256234	275.138	-0.42935	-1.34663	0.000872836	0.00637326	1	ENSG00000101608	ENSG00000101608	protein_coding
RPLP2	11	809647..812880	611.962	-0.429872	-1.34711	0.000469164	0.00378847	1	ENSG00000177600	ENSG00000177600	protein_coding
C16orf80	16	complement(58147496..58163354)	91.371	-0.430342	-1.34755	0.00605439	0.0302048	1	ENSG00000070761	ENSG00000070761	protein_coding
GIPC1	19	complement(14588572..14606944)	71.6919	-0.430407	-1.34761	0.00561161	0.0286087	1	ENSG00000123159	ENSG00000123159	protein_coding
TRA2B	3	complement(185633694..185655924)	75.5093	-0.430413	-1.34762	0.000624156	0.00482205	1	ENSG00000136527	ENSG00000136527	protein_coding
AGPAT1	6	complement(32135989..32145873)	117.867	-0.430521	-1.34772	0.00172296	0.0110359	1	ENSG00000204310	ENSG00000204310	protein_coding
EHD2	19	48216600..48246391	205.002	-0.430815	-1.348	0.000692754	0.00526469	1	ENSG00000024422	ENSG00000024422	protein_coding
SELK	3	complement(53918437..53926015)	102.924	-0.43091	-1.34808	0.00566742	0.0288144	1	ENSG00000113811	ENSG00000113811	protein_coding
RPL36AL	14	complement(50085237..50087403)	475.905	-0.43167	-1.34879	0.00231406	0.0140134	1	ENSG00000165502	ENSG00000165502	protein_coding
NF2	22	29999545..30094587	68.0759	-0.432374	-1.34945	0.00133032	0.00896328	1	ENSG00000186575	ENSG00000186575	protein_coding
MRPL38	17	complement(73894724..73905899)	37.6816	-0.432635	-1.3497	0.0110013	0.0479663	1	ENSG00000204316	ENSG00000204316	protein_coding
C19orf43	19	complement(12841454..12845589)	333.642	-0.433255	-1.35028	0.00139301	0.00928745	1	ENSG00000123144	ENSG00000123144	protein_coding
TCEB1	8	complement(74851404..74884522)	69.7147	-0.433343	-1.35036	0.00235865	0.0142206	1	ENSG00000154582	ENSG00000154582	protein_coding
PFDN2	1	complement(161070346..161087901)	288.001	-0.433717	-1.35071	0.00702319	0.0338718	1	ENSG00000143256	ENSG00000143256	protein_coding
PPA1	10	complement(71962586..71993667)	41.3528	-0.435206	-1.3521	0.00569191	0.0288601	1	ENSG00000180817	ENSG00000180817	protein_coding
SVIL	10	complement(29746267..30025710)	92.0503	-0.436071	-1.35292	0.000490606	0.00393438	1	ENSG00000197321	ENSG00000197321	protein_coding
PPP2R4	9	131873229..131911225	102.466	-0.43673	-1.35353	0.000857235	0.00627693	1	ENSG00000119383	ENSG00000119383	protein_coding
RBM6	3	49977440..50137478	53.8422	-0.436732	-1.35353	0.00171807	0.0110208	1	ENSG00000004534	ENSG00000004534	protein_coding
EHD4	15	complement(42190950..42264776)	128.553	-0.436758	-1.35356	0.000771881	0.00576523	1	ENSG00000103966	ENSG00000103966	protein_coding
DUSP7	3	complement(52082935..52090566)	83.2113	-0.437701	-1.35444	0.00123706	0.00848187	1	ENSG00000164086	ENSG00000164086	protein_coding
BUD31	7	99006264..99017239	66.6621	-0.437754	-1.35449	0.00996358	0.0446052	1	ENSG00000106245	ENSG00000106245	protein_coding
CSRP1	1	complement(201452658..201478584)	85.8709	-0.438537	-1.35523	0.000495059	0.00396564	1	ENSG00000159176	ENSG00000159176	protein_coding
SLC30A4	15	complement(45771809..45815005)	78.628	-0.439528	-1.35616	0.0008618	0.00630681	1	ENSG00000104154	ENSG00000104154	protein_coding
RPL37	5	complement(40825364..40835437)	197.445	-0.439569	-1.3562	0.000271255	0.0024097	1	ENSG00000145592	ENSG00000145592	protein_coding
FCF1	14	75179847..75203394	80.6428	-0.439625	-1.35625	0.00461562	0.0244798	1	ENSG00000119616	ENSG00000119616	protein_coding
PNN	14	39644387..39652422	74.1959	-0.439631	-1.35626	0.0024651	0.0147263	1	ENSG00000100941	ENSG00000100941	protein_coding
RPL24	3	complement(101399935..101405626)	701.595	-0.440869	-1.35742	0.000232655	0.00210698	1	ENSG00000114391	ENSG00000114391	protein_coding
UGDH	4	complement(39500375..39529931)	145.917	-0.441192	-1.35773	0.000789262	0.00587487	1	ENSG00000109814	ENSG00000109814	protein_coding
SCD	10	102106881..102124591	422.252	-0.441724	-1.35823	0.000201499	0.00186896	1	ENSG00000099194	ENSG00000099194	protein_coding
NSD1	5	176560026..176727216	27.4986	-0.442141	-1.35862	0.001347	0.00904545	1	ENSG00000165671	ENSG00000165671	protein_coding
ETFDH	4	159593277..159630775	54.6135	-0.442394	-1.35886	0.00373826	0.0206745	1	ENSG00000171503	ENSG00000171503	protein_coding
PEAK1	15	complement(77400471..77712486)	83.4984	-0.442481	-1.35894	0.00027767	0.00245831	1	ENSG00000173517	ENSG00000173517	protein_coding
SLC25A1	22	complement(19163095..19166343)	194.077	-0.442627	-1.35908	0.00141207	0.0094049	1	ENSG00000100075	ENSG00000100075	protein_coding
DPP3	11	66247484..66277130	113.892	-0.4428	-1.35924	0.00115723	0.00801885	1	ENSG00000254986	ENSG00000254986	protein_coding
CCAR2	8	22462145..22479027	76.1909	-0.442891	-1.35933	0.000986255	0.00707467	1	ENSG00000158941	ENSG00000158941	protein_coding
TNC	9	complement(117782806..117880536)	1773.28	-0.443395	-1.3598	0.000111859	0.00113876	1	ENSG00000041982	ENSG00000041982	protein_coding
SRF	6	43139037..43149243	92.8439	-0.443626	-1.36002	0.00144003	0.00955251	1	ENSG00000112658	ENSG00000112658	protein_coding
PML	15	74287014..74340153	55.296	-0.443847	-1.36023	0.000574024	0.00450141	1	ENSG00000140464	ENSG00000140464	protein_coding
SMARCC1	3	complement(47626762..47823596)	134.17	-0.444082	-1.36045	0.000356131	0.00300992	1	ENSG00000173473	ENSG00000173473	protein_coding
SKP1	5	complement(133484633..133512729)	108.418	-0.444933	-1.36125	0.000258848	0.00231208	1	ENSG00000113558	ENSG00000113558	protein_coding
INTS1	7	complement(1509913..1545489)	59.4847	-0.445302	-1.3616	0.000744825	0.00559842	1	ENSG00000164880	ENSG00000164880	protein_coding
NANS	9	100819021..100845357	119.738	-0.446562	-1.36279	0.000684375	0.00521316	1	ENSG00000095380	ENSG00000095380	protein_coding
TGM2	20	complement(36756863..36794980)	84.335	-0.446816	-1.36303	0.000683618	0.00521044	1	ENSG00000198959	ENSG00000198959	protein_coding
AC040977.1	17	complement(6915928..6917755)	406.55	-0.447045	-1.36325	0.00461836	0.0244829	1	ENSG00000269871	ENSG00000269871	protein_coding
CNOT3	19	54641444..54659419	69.253	-0.447094	-1.36329	0.000997939	0.00712322	1	ENSG00000088038	ENSG00000088038	protein_coding
MTMR4	17	complement(56566898..56595266)	66.7893	-0.447682	-1.36385	0.000868771	0.00634714	1	ENSG00000108389	ENSG00000108389	protein_coding
KIAA1524	3	complement(108268716..108308491)	54.033	-0.448237	-1.36437	0.00327443	0.0186022	1	ENSG00000163507	ENSG00000163507	protein_coding
ADAMTS9	3	complement(64501333..64673676)	31.4237	-0.448476	-1.3646	0.00174816	0.0111589	1	ENSG00000163638	ENSG00000163638	protein_coding
CDR2L	17	72983727..73001895	134.788	-0.448533	-1.36465	0.000917827	0.00664596	1	ENSG00000109089	ENSG00000109089	protein_coding
CAPG	2	complement(85621871..85645555)	667.849	-0.449178	-1.36526	0.000187517	0.00176309	1	ENSG00000042493	ENSG00000042493	protein_coding
INTS3	1	153700543..153746555	67.3578	-0.449672	-1.36573	0.000536169	0.00425315	1	ENSG00000143624	ENSG00000143624	protein_coding
ACIN1	14	complement(23527773..23564823)	101.383	-0.450557	-1.36657	0.000330214	0.0028481	1	ENSG00000100813	ENSG00000100813	protein_coding
TIMM44	19	complement(7991603..8008805)	46.8285	-0.450765	-1.36676	0.00666557	0.0325199	1	ENSG00000104980	ENSG00000104980	protein_coding
PSMA4	15	78832747..78841604	118.391	-0.451922	-1.36786	0.000914442	0.00662513	1	ENSG00000041357	ENSG00000041357	protein_coding
CYTH2	19	48972289..48985571	43.2406	-0.452026	-1.36796	0.00109394	0.00763709	1	ENSG00000105443	ENSG00000105443	protein_coding
PDE4B	1	66258197..66840259	28.4993	-0.45211	-1.36804	0.00304977	0.0175517	1	ENSG00000184588	ENSG00000184588	protein_coding
SLC25A4	4	186064395..186071536	263.138	-0.453039	-1.36892	0.000215953	0.00198048	1	ENSG00000151729	ENSG00000151729	protein_coding
NAP1L4	11	complement(2965667..3013607)	88.9525	-0.453634	-1.36949	0.000850128	0.00623539	1	ENSG00000205531	ENSG00000205531	protein_coding
SH3BP5	3	complement(15296360..15382875)	90.7847	-0.453815	-1.36966	0.00123014	0.00844326	1	ENSG00000131370	ENSG00000131370	protein_coding
GRK6	5	176830205..176869902	108.424	-0.453914	-1.36975	0.000812084	0.00601044	1	ENSG00000198055	ENSG00000198055	protein_coding
STAM2	2	complement(152973315..153032506)	21.1437	-0.453967	-1.3698	0.00889175	0.0407869	1	ENSG00000115145	ENSG00000115145	protein_coding
LPHN3	4	62066976..62944053	138.158	-0.453974	-1.36981	0.000148394	0.00145723	1	ENSG00000150471	ENSG00000150471	protein_coding
SMC3	10	112327449..112364394	270.859	-0.454355	-1.37017	0.000228124	0.00207315	1	ENSG00000108055	ENSG00000108055	protein_coding
GNB4	3	complement(179116990..179169378)	76.5431	-0.454558	-1.37036	0.00191134	0.0120473	1	ENSG00000114450	ENSG00000114450	protein_coding
RRAS2	11	complement(14299472..14386052)	53.0497	-0.455114	-1.37089	0.00542489	0.0277762	1	ENSG00000133818	ENSG00000133818	protein_coding
COX6A1P2	6	37012607..37013177	1232.68	-0.455203	-1.37098	0.000412496	0.00340682	1	ENSG00000226976	ENSG00000226976	protein_coding
CHP1	15	41523037..41574043	91.8213	-0.455305	-1.37107	0.00131272	0.00887372	1	ENSG00000187446	ENSG00000187446	protein_coding
NUP93	16	56764017..56878797	70.9248	-0.455573	-1.37133	0.00102258	0.00726335	1	ENSG00000102900	ENSG00000102900	protein_coding
ROM1	11	62379194..62382592	52.2751	-0.455605	-1.37136	0.0114224	0.0494881	1	ENSG00000149489	ENSG00000149489	protein_coding
CHRDL1	X	complement(109917084..110039286)	335.499	-0.456064	-1.37179	0.000180026	0.00170125	1	ENSG00000101938	ENSG00000101938	protein_coding
GLTSCR2	19	48248779..48260315	35.9262	-0.456607	-1.37231	0.00480913	0.0253193	1	ENSG00000105373	ENSG00000105373	protein_coding
HAS2	8	complement(122624356..122653630)	72.4914	-0.456622	-1.37233	0.00178182	0.0113405	1	ENSG00000170961	ENSG00000170961	protein_coding
UBFD1	16	23568392..23585710	41.3343	-0.456927	-1.37262	0.00119812	0.008267	1	ENSG00000103353	ENSG00000103353	protein_coding
CYFIP1	15	22892005..23006016	131.133	-0.457102	-1.37278	0.000177261	0.00167876	1	ENSG00000068793	ENSG00000068793	protein_coding
EIF2AK4	15	40226347..40327797	50.2432	-0.45711	-1.37279	0.000594969	0.00462671	1	ENSG00000128829	ENSG00000128829	protein_coding
RNF20	9	104296133..104325622	68.4396	-0.457314	-1.37298	0.00156526	0.0102216	1	ENSG00000155827	ENSG00000155827	protein_coding
NME1-NME2	17	49230920..49249108	366.851	-0.457508	-1.37317	0.000197162	0.00183133	1	ENSG00000243678	ENSG00000243678	protein_coding
C14orf166	14	52456193..52471420	218.22	-0.458094	-1.37373	0.000637423	0.00490132	1	ENSG00000087302	ENSG00000087302	protein_coding
CORO1C	12	complement(109038885..109125372)	182.752	-0.458275	-1.3739	0.000195283	0.00181906	1	ENSG00000110880	ENSG00000110880	protein_coding
IDH3B	20	complement(2639041..2644865)	109.617	-0.458428	-1.37404	0.0025489	0.0151782	1	ENSG00000101365	ENSG00000101365	protein_coding
KANK1	9	470291..746105	203.53	-0.458508	-1.37412	0.000113656	0.00115435	1	ENSG00000107104	ENSG00000107104	protein_coding
NCAPH	2	97001525..97039583	59.3454	-0.459	-1.37459	0.00446412	0.0238223	1	ENSG00000121152	ENSG00000121152	protein_coding
PARP2	14	20811741..20826064	46.7382	-0.459131	-1.37471	0.0046159	0.0244798	1	ENSG00000129484	ENSG00000129484	protein_coding
NGDN	14	23938897..23979071	32.1095	-0.459295	-1.37487	0.008006	0.0374888	1	ENSG00000129460	ENSG00000129460	protein_coding
NDE1	16	15737124..15820210	32.9931	-0.45955	-1.37511	0.00512044	0.0265298	1	ENSG00000072864	ENSG00000072864	protein_coding
TST	22	complement(37406900..37415681)	74.8032	-0.459657	-1.37521	0.00874382	0.0402358	1	ENSG00000128311	ENSG00000128311	protein_coding
FOXM1	12	complement(2966847..2986206)	36.782	-0.459853	-1.3754	0.00550362	0.0281021	1	ENSG00000111206	ENSG00000111206	protein_coding
ADAM9	8	38854388..38962663	46.1758	-0.45986	-1.37541	0.00149368	0.00985627	1	ENSG00000168615	ENSG00000168615	protein_coding
ATP6V1G1	9	117350026..117360653	227.329	-0.459999	-1.37554	0.00173626	0.0110884	1	ENSG00000136888	ENSG00000136888	protein_coding
GLTP	12	complement(110288748..110318293)	62.9731	-0.46018	-1.37571	0.00593064	0.0297239	1	ENSG00000139433	ENSG00000139433	protein_coding
SETD8	12	123868320..123893905	125.714	-0.46061	-1.37612	0.000483809	0.00388746	1	ENSG00000183955	ENSG00000183955	protein_coding
GPD1	12	50497602..50505102	55.0577	-0.460992	-1.37649	0.00327383	0.0186022	1	ENSG00000167588	ENSG00000167588	protein_coding
SEPT11	4	77870856..77961537	186.797	-0.461247	-1.37673	0.000121119	0.00122159	1	ENSG00000138758	ENSG00000138758	protein_coding
DBNL	7	44084239..44109055	29.2243	-0.461293	-1.37678	0.00108116	0.00757627	1	ENSG00000136279	ENSG00000136279	protein_coding
CHMP4B	20	32399110..32442172	370.406	-0.461911	-1.37737	0.00042477	0.00348966	1	ENSG00000101421	ENSG00000101421	protein_coding
DDX52	17	complement(35969787..36003493)	14.8718	-0.462	-1.37745	0.00860353	0.0397218	1	ENSG00000141141	ENSG00000141141	protein_coding
CC2D1A	19	14017014..14041692	32.2007	-0.462588	-1.37801	0.00630334	0.0312198	1	ENSG00000132024	ENSG00000132024	protein_coding
BAZ1A	14	complement(35221937..35344853)	49.2775	-0.462631	-1.37805	0.000977327	0.00701835	1	ENSG00000198604	ENSG00000198604	protein_coding
PSMB7	9	complement(127115745..127177723)	348.439	-0.463066	-1.37847	0.000299422	0.0026224	1	ENSG00000136930	ENSG00000136930	protein_coding
PAPSS1	4	complement(108511433..108641608)	331.402	-0.463273	-1.37867	0.000172878	0.00164563	1	ENSG00000138801	ENSG00000138801	protein_coding
SART3	12	complement(108916357..108955176)	34.7861	-0.46348	-1.37886	0.00227646	0.0138209	1	ENSG00000075856	ENSG00000075856	protein_coding
NDUFB8_1	10	complement(102265385..102289638)	201.935	-0.463802	-1.37917	0.000346926	0.0029551	1	ENSG00000255339	ENSG00000255339	protein_coding
CUL4B	X	complement(119658464..119709649)	183.993	-0.463912	-1.37928	0.00015012	0.00146865	1	ENSG00000158290	ENSG00000158290	protein_coding
RPL26	17	complement(8280838..8286531)	158.285	-0.464368	-1.37971	0.000886557	0.00644459	1	ENSG00000161970	ENSG00000161970	protein_coding
EGLN2	19	41304901..41314338	42.7536	-0.4645	-1.37984	0.00176372	0.0112418	1	ENSG00000269858	ENSG00000269858	protein_coding
HARS	5	complement(140052758..140071609)	64.0964	-0.465103	-1.38042	0.000475485	0.00383238	1	ENSG00000170445	ENSG00000170445	protein_coding
NONO	X	70503042..70521018	323.656	-0.465137	-1.38045	0.000111828	0.00113876	1	ENSG00000147140	ENSG00000147140	protein_coding
ATG7	3	11313995..11599139	18.67	-0.465326	-1.38063	0.00579821	0.0292626	1	ENSG00000197548	ENSG00000197548	protein_coding
PPP4C	16	30087299..30096698	185	-0.465768	-1.38105	0.000525556	0.00418424	1	ENSG00000149923	ENSG00000149923	protein_coding
DNAJB5	9	34989638..34998897	53.361	-0.466136	-1.3814	0.00133599	0.0089841	1	ENSG00000137094	ENSG00000137094	protein_coding
XRCC6	22	42017123..42060044	68.2056	-0.466564	-1.38181	0.00281598	0.0165123	1	ENSG00000196419	ENSG00000196419	protein_coding
POR	7	75528518..75616173	81.6684	-0.466935	-1.38217	0.000521644	0.00415817	1	ENSG00000127948	ENSG00000127948	protein_coding
ACAT1	11	107992243..108018503	45.685	-0.467158	-1.38238	0.00206636	0.0128443	1	ENSG00000075239	ENSG00000075239	protein_coding
NCAN	19	19322782..19363042	18.2484	-0.467236	-1.38246	0.0103698	0.0458688	1	ENSG00000130287	ENSG00000130287	protein_coding
SMC4	3	160117062..160152750	175.553	-0.467441	-1.38265	0.000117133	0.00118598	1	ENSG00000113810	ENSG00000113810	protein_coding
TXLNA	1	32645287..32663886	64.8933	-0.467794	-1.38299	0.00115036	0.00797967	1	ENSG00000084652	ENSG00000084652	protein_coding
UBR1	15	complement(43235095..43398311)	64.0384	-0.468043	-1.38323	0.00033355	0.00286928	1	ENSG00000159459	ENSG00000159459	protein_coding
COL1A2	7	94023873..94060544	127.193	-0.468445	-1.38362	0.000118243	0.00119536	1	ENSG00000164692	ENSG00000164692	protein_coding
RHOC	1	complement(113243728..113250056)	396.462	-0.468496	-1.38367	0.00010594	0.00108784	1	ENSG00000155366	ENSG00000155366	protein_coding
PSMB8	6	complement(32808494..32812480)	234.286	-0.46862	-1.38379	0.000557543	0.00439596	1	ENSG00000204264	ENSG00000204264	protein_coding
BRMS1	11	complement(66104804..66112596)	61.7285	-0.46935	-1.38449	0.00623153	0.0309582	1	ENSG00000174744	ENSG00000174744	protein_coding
PSMD3	17	38137050..38154213	186.148	-0.469485	-1.38461	0.000185032	0.00174602	1	ENSG00000108344	ENSG00000108344	protein_coding
CCM2	7	45039074..45116068	36.6279	-0.469543	-1.38467	0.00136571	0.00915691	1	ENSG00000136280	ENSG00000136280	protein_coding
MICALL1	22	38301664..38338829	31.9295	-0.470148	-1.38525	0.00380744	0.0209713	1	ENSG00000100139	ENSG00000100139	protein_coding
RPL29	3	complement(52027616..52029958)	198.169	-0.470769	-1.38585	0.000807367	0.00598231	1	ENSG00000162244	ENSG00000162244	protein_coding
C17orf49	17	6917814..6920844	70.1543	-0.470797	-1.38588	0.00406439	0.0220481	1	ENSG00000258315	ENSG00000258315	protein_coding
ESPL1	12	53662083..53687427	60.6241	-0.470837	-1.38591	0.00040848	0.00338007	1	ENSG00000135476	ENSG00000135476	protein_coding
EHD1	11	complement(64619114..64655768)	56.4506	-0.470922	-1.38599	0.000719492	0.00542678	1	ENSG00000110047	ENSG00000110047	protein_coding
RUVBL1	3	complement(127783621..127872757)	62.8916	-0.471274	-1.38633	0.00196286	0.0123042	1	ENSG00000175792	ENSG00000175792	protein_coding
AAMP	2	complement(219128850..219134980)	253.911	-0.47228	-1.3873	0.000208334	0.0019255	1	ENSG00000127837	ENSG00000127837	protein_coding
COX8A	11	63742079..63744015	353.176	-0.472293	-1.38731	0.00423646	0.022858	1	ENSG00000176340	ENSG00000176340	protein_coding
ATP5O	21	complement(35275757..35288284)	51.8196	-0.473063	-1.38805	0.00454025	0.0241572	1	ENSG00000241837	ENSG00000241837	protein_coding
FEZ2	2	complement(36778570..36873230)	28.4259	-0.473128	-1.38812	0.00344891	0.0193534	1	ENSG00000171055	ENSG00000171055	protein_coding
INTS2	17	complement(59942731..60005377)	33.3035	-0.473821	-1.38878	0.00211868	0.0131195	1	ENSG00000108506	ENSG00000108506	protein_coding
NUMA1	11	complement(71713910..71791739)	108.177	-0.474066	-1.38902	8.54799e-05	0.000903309	1	ENSG00000137497	ENSG00000137497	protein_coding
TUBGCP4	15	43661419..43699293	17.5913	-0.474393	-1.38933	0.00626079	0.0310823	1	ENSG00000137822	ENSG00000137822	protein_coding
NUP133	1	complement(229577045..229644103)	28.9387	-0.474893	-1.38982	0.00652372	0.0320678	1	ENSG00000069248	ENSG00000069248	protein_coding
DHX9	1	182808504..182856886	211.311	-0.475173	-1.39009	0.000113312	0.00115176	1	ENSG00000135829	ENSG00000135829	protein_coding
RAB23	6	complement(57053607..57087078)	96.764	-0.475694	-1.39059	0.00121095	0.00832908	1	ENSG00000112210	ENSG00000112210	protein_coding
KANK2	19	complement(11274943..11308467)	139.437	-0.476201	-1.39108	0.000147706	0.00145376	1	ENSG00000197256	ENSG00000197256	protein_coding
PSMA1_1	11	complement(14515329..14541890)	212.956	-0.476269	-1.39114	0.000330435	0.00284812	1	ENSG00000256206	ENSG00000256206	protein_coding
NCBP2	3	complement(196662273..196669468)	23.256	-0.476372	-1.39124	0.0103442	0.0458061	1	ENSG00000114503	ENSG00000114503	protein_coding
ASUN	12	complement(27058114..27091259)	101.51	-0.476904	-1.39175	0.000877535	0.00639326	1	ENSG00000064102	ENSG00000064102	protein_coding
SRSF9	12	complement(120899471..120907596)	102.34	-0.477122	-1.39196	0.0016443	0.0106419	1	ENSG00000111786	ENSG00000111786	protein_coding
LASP1	17	37026112..37078023	123.226	-0.477533	-1.39236	0.000156201	0.0015213	1	ENSG00000002834	ENSG00000002834	protein_coding
TFDP1	13	114239013..114295785	89.5514	-0.477558	-1.39238	0.000876335	0.00638847	1	ENSG00000198176	ENSG00000198176	protein_coding
NOL12	22	38077680..38170137	19.0078	-0.477951	-1.39276	0.00268612	0.0158577	1	ENSG00000100101	ENSG00000100101	protein_coding
GSN	9	123970072..124095121	307.897	-0.478299	-1.3931	4.54786e-05	0.000519795	0.725065	ENSG00000148180	ENSG00000148180	protein_coding
ARL4C	2	complement(235401685..235405697)	143.115	-0.478915	-1.39369	0.000290712	0.00255815	1	ENSG00000188042	ENSG00000188042	protein_coding
ALS2	2	complement(202565277..202645912)	25.3835	-0.478923	-1.3937	0.00148985	0.00983756	1	ENSG00000003393	ENSG00000003393	protein_coding
HSPD1	2	complement(198351305..198381461)	467.016	-0.479513	-1.39427	6.07931e-05	0.000670163	0.969224	ENSG00000144381	ENSG00000144381	protein_coding
SDK2	17	complement(71330523..71640228)	215.786	-0.479795	-1.39455	5.11315e-05	0.000576324	0.81519	ENSG00000069188	ENSG00000069188	protein_coding
TBL3	16	2022038..2032934	18.5792	-0.47984	-1.39459	0.00761004	0.0360227	1	ENSG00000183751	ENSG00000183751	protein_coding
CWC15	11	complement(94695787..94706776)	88.7501	-0.47996	-1.39471	0.00143375	0.009525	1	ENSG00000150316	ENSG00000150316	protein_coding
INO80B	2	74682150..74688011	55.3999	-0.480181	-1.39492	0.00705556	0.0339777	1	ENSG00000115274	ENSG00000115274	protein_coding
CSNK1G2	19	1941188..1981337	166.646	-0.48107	-1.39578	0.000192609	0.00180187	1	ENSG00000133275	ENSG00000133275	protein_coding
ATP5F1	1	111991486..112005395	141.537	-0.481156	-1.39586	0.000384371	0.00321732	1	ENSG00000116459	ENSG00000116459	protein_coding
MESDC2	15	complement(81239667..81282219)	34.4618	-0.481164	-1.39587	0.00211844	0.0131195	1	ENSG00000117899	ENSG00000117899	protein_coding
UTP14A	X	129040097..129063737	64.5823	-0.481341	-1.39604	0.00140753	0.00937948	1	ENSG00000156697	ENSG00000156697	protein_coding
STX4	16	31044210..31054296	59.304	-0.481456	-1.39615	0.00172906	0.0110533	1	ENSG00000103496	ENSG00000103496	protein_coding
RUFY1	5	178977559..179037027	39.0439	-0.481522	-1.39622	0.00193219	0.0121552	1	ENSG00000176783	ENSG00000176783	protein_coding
ENY2	8	110346553..110358182	37.8702	-0.481553	-1.39625	0.0014942	0.00985627	1	ENSG00000120533	ENSG00000120533	protein_coding
EMP3	19	48824766..48833810	389.875	-0.482136	-1.39681	0.000213402	0.00196123	1	ENSG00000142227	ENSG00000142227	protein_coding
SEC23A	14	complement(39501123..39578850)	85.8064	-0.482986	-1.39763	0.000156796	0.00152595	1	ENSG00000100934	ENSG00000100934	protein_coding
MYO18A	17	complement(27400528..27507430)	155.242	-0.483416	-1.39805	6.11063e-05	0.000671912	0.974218	ENSG00000196535	ENSG00000196535	protein_coding
MGST2	4	140586922..140661899	62.9422	-0.483792	-1.39841	0.00260818	0.0154746	1	ENSG00000085871	ENSG00000085871	protein_coding
SMARCE1	17	complement(38781214..38804760)	63.1319	-0.484033	-1.39865	0.00017986	0.00170091	1	ENSG00000073584	ENSG00000073584	protein_coding
CYB5R3	22	complement(43013846..43045574)	129.906	-0.484155	-1.39877	0.000150589	0.00147103	1	ENSG00000100243	ENSG00000100243	protein_coding
NACC2	9	complement(138898383..138987131)	52.047	-0.484371	-1.39898	0.000586127	0.00457432	1	ENSG00000148411	ENSG00000148411	protein_coding
CAB39L	13	complement(49882786..50018262)	47.2399	-0.485079	-1.39966	0.00163028	0.0105721	1	ENSG00000102547	ENSG00000102547	protein_coding
EMP1	12	13349650..13369708	106.155	-0.485352	-1.39993	0.000319582	0.00276921	1	ENSG00000134531	ENSG00000134531	protein_coding
APBB1	11	complement(6416355..6440644)	102.998	-0.485566	-1.40014	0.000274447	0.00243474	1	ENSG00000166313	ENSG00000166313	protein_coding
SDHA	5	218356..256815	63.5523	-0.486018	-1.40057	0.000273116	0.00242458	1	ENSG00000073578	ENSG00000073578	protein_coding
TAF10	11	complement(6627526..6633898)	46.5012	-0.486079	-1.40063	0.00106587	0.00749733	1	ENSG00000166337	ENSG00000166337	protein_coding
TPGS2	18	complement(34359987..34409158)	44.6391	-0.486192	-1.40074	0.000611205	0.00473602	1	ENSG00000134779	ENSG00000134779	protein_coding
CXXC1	18	complement(47808713..47814674)	67.5623	-0.486228	-1.40078	0.000994888	0.00711312	1	ENSG00000154832	ENSG00000154832	protein_coding
CBR1	21	37442239..37445464	100.335	-0.486264	-1.40081	0.0015007	0.00988059	1	ENSG00000159228	ENSG00000159228	protein_coding
PSMD1	2	231921578..232037541	217.172	-0.486557	-1.4011	8.35873e-05	0.00088695	1	ENSG00000173692	ENSG00000173692	protein_coding
ANXA4	2	69871557..70053596	146.159	-0.48656	-1.4011	6.26465e-05	0.000686855	0.998773	ENSG00000196975	ENSG00000196975	protein_coding
KIF2C	1	45205490..45233439	66.3548	-0.48672	-1.40126	0.00153283	0.0100501	1	ENSG00000142945	ENSG00000142945	protein_coding
CCDC102A	16	complement(57546090..57570511)	85.1028	-0.486791	-1.40132	0.00195499	0.012269	1	ENSG00000135736	ENSG00000135736	protein_coding
B3GALNT1	3	complement(160801671..160823172)	55.3844	-0.487037	-1.40156	0.00170707	0.0109664	1	ENSG00000169255	ENSG00000169255	protein_coding
RAD51	15	40986972..41024354	47.409	-0.487582	-1.40209	0.00637519	0.0315159	1	ENSG00000051180	ENSG00000051180	protein_coding
KIF23	15	69706585..69740764	119.772	-0.487696	-1.4022	0.000138441	0.00137817	1	ENSG00000137807	ENSG00000137807	protein_coding
ERCC3	2	complement(128014866..128051752)	37.5754	-0.489167	-1.40363	0.00104355	0.0073681	1	ENSG00000163161	ENSG00000163161	protein_coding
PCSK7	11	complement(117075053..117103241)	8.44481	-0.489372	-1.40383	0.00273062	0.016088	1	ENSG00000160613	ENSG00000160613	protein_coding
PSMA5	1	complement(109941653..109969062)	84.926	-0.489677	-1.40413	0.000293912	0.00258108	1	ENSG00000143106	ENSG00000143106	protein_coding
TPRG1L	1	3541566..3546691	104.395	-0.489928	-1.40438	0.00130463	0.00883366	1	ENSG00000158109	ENSG00000158109	protein_coding
C6orf62	6	complement(24705089..24721064)	399.986	-0.490014	-1.40446	4.90387e-05	0.000555133	0.781824	ENSG00000112308	ENSG00000112308	protein_coding
SV2A	1	complement(149874870..149889434)	46.6503	-0.490297	-1.40473	0.00171446	0.0110031	1	ENSG00000159164	ENSG00000159164	protein_coding
GMEB1	1	28995244..29045865	21.4251	-0.490418	-1.40485	0.00580868	0.0292898	1	ENSG00000162419	ENSG00000162419	protein_coding
OGT	X	70752933..70795747	120.624	-0.491764	-1.40616	6.59014e-05	0.000716277	1	ENSG00000147162	ENSG00000147162	protein_coding
ZC3H18	16	88636789..88698374	36.6562	-0.49268	-1.40706	0.000702463	0.00532114	1	ENSG00000158545	ENSG00000158545	protein_coding
VPS37B	12	complement(123349882..123380991)	41.937	-0.492979	-1.40735	0.00125327	0.008566	1	ENSG00000139722	ENSG00000139722	protein_coding
CCDC50	3	191046866..191116459	21.1404	-0.494032	-1.40838	0.00230044	0.0139405	1	ENSG00000152492	ENSG00000152492	protein_coding
MAML2	11	complement(95709762..96076344)	95.8163	-0.494153	-1.40849	0.000137386	0.00136872	1	ENSG00000184384	ENSG00000184384	protein_coding
NRBP1	2	27650657..27665126	114.161	-0.49425	-1.40859	0.000167673	0.00161137	1	ENSG00000115216	ENSG00000115216	protein_coding
PTOV1	19	50353992..50364001	130.548	-0.494897	-1.40922	0.000148345	0.00145723	1	ENSG00000104960	ENSG00000104960	protein_coding
RP11-432B6.3	3	complement(159945241..160167617)	110.662	-0.495266	-1.40958	0.000453904	0.00368367	1	ENSG00000248710	ENSG00000248710	protein_coding
TSPAN17	5	176074388..176086058	24.3176	-0.495342	-1.40965	0.00667005	0.0325296	1	ENSG00000048140	ENSG00000048140	protein_coding
POLR2B	4	57843888..57897334	164.157	-0.495366	-1.40968	7.59346e-05	0.000816375	1	ENSG00000047315	ENSG00000047315	protein_coding
PIP5K1B	9	71320575..71624092	48.1577	-0.495402	-1.40971	0.00154201	0.0101052	1	ENSG00000107242	ENSG00000107242	protein_coding
RECQL	12	complement(21621845..21654603)	41.1931	-0.495467	-1.40978	0.00397069	0.0216837	1	ENSG00000004700	ENSG00000004700	protein_coding
PPP1CC	12	complement(111157485..111180744)	159.887	-0.496409	-1.4107	6.15192e-05	0.000675882	0.9808	ENSG00000186298	ENSG00000186298	protein_coding
SRSF4	1	complement(29474255..29508499)	104.232	-0.496823	-1.4111	0.000558144	0.00439804	1	ENSG00000116350	ENSG00000116350	protein_coding
PHB	17	complement(47481414..47492246)	136.555	-0.496911	-1.41119	0.000209599	0.00193339	1	ENSG00000167085	ENSG00000167085	protein_coding
EFTUD2	17	complement(42927311..42977030)	145.017	-0.497331	-1.4116	4.16067e-05	0.000481833	0.663336	ENSG00000108883	ENSG00000108883	protein_coding
CUEDC2	10	complement(104183002..104192418)	149.984	-0.497455	-1.41172	0.00172763	0.0110533	1	ENSG00000107874	ENSG00000107874	protein_coding
BRIP1	17	complement(59758627..59940882)	15.6024	-0.497461	-1.41173	0.00674661	0.032756	1	ENSG00000136492	ENSG00000136492	protein_coding
TOP1	20	39657458..39753127	205.449	-0.497525	-1.41179	0.000100948	0.00104814	1	ENSG00000198900	ENSG00000198900	protein_coding
FBXW8	12	117348761..117468953	46.8725	-0.498299	-1.41255	0.00120082	0.00827255	1	ENSG00000174989	ENSG00000174989	protein_coding
FAM117A	17	complement(47787694..47866542)	61.0859	-0.498528	-1.41277	0.00130173	0.00882782	1	ENSG00000121104	ENSG00000121104	protein_coding
PNISR	6	complement(99845927..99873207)	37.6232	-0.499627	-1.41385	0.000326208	0.00282101	1	ENSG00000132424	ENSG00000132424	protein_coding
TBX2	17	59477257..59486827	42.753	-0.499884	-1.4141	0.000990148	0.00709479	1	ENSG00000121068	ENSG00000121068	protein_coding
BCL2L2	14	23767999..23780968	33.4574	-0.500467	-1.41467	0.00477682	0.0251797	1	ENSG00000129473	ENSG00000129473	protein_coding
DIAPH1	5	complement(140894583..140998622)	161.781	-0.500697	-1.4149	5.06451e-05	0.000571335	0.807435	ENSG00000131504	ENSG00000131504	protein_coding
ANXA1	9	75766673..75785309	1064.94	-0.500897	-1.41509	1.67392e-05	0.000223435	0.266873	ENSG00000135046	ENSG00000135046	protein_coding
RPS27L	15	complement(63418071..63450220)	118.06	-0.500904	-1.4151	0.000225091	0.00204986	1	ENSG00000185088	ENSG00000185088	protein_coding
BAZ2B	2	complement(160175490..160473203)	15.5405	-0.50158	-1.41576	0.000568397	0.00446803	1	ENSG00000123636	ENSG00000123636	protein_coding
ATP5G1	17	46970127..46973233	119.534	-0.501707	-1.41589	0.000584582	0.00456773	1	ENSG00000159199	ENSG00000159199	protein_coding
TMPO	12	98909290..98944157	113.142	-0.501812	-1.41599	6.10704e-05	0.000671912	0.973645	ENSG00000120802	ENSG00000120802	protein_coding
RRBP1	20	complement(17594323..17662940)	239.406	-0.502368	-1.41654	3.29691e-05	0.000397366	0.525627	ENSG00000125844	ENSG00000125844	protein_coding
CUBN	10	complement(16865963..17171830)	22.2271	-0.502398	-1.41657	0.000677389	0.00517204	1	ENSG00000107611	ENSG00000107611	protein_coding
SARNP	12	complement(56146247..56211540)	74.859	-0.502525	-1.41669	0.000967269	0.00695761	1	ENSG00000205323	ENSG00000205323	protein_coding
CNOT6	5	179921412..180005405	141.512	-0.502808	-1.41697	6.2867e-05	0.00068837	1	ENSG00000113300	ENSG00000113300	protein_coding
ABLIM3	5	148521046..148640105	24.5692	-0.502944	-1.4171	0.00247165	0.0147518	1	ENSG00000173210	ENSG00000173210	protein_coding
RPL37A	2	217362912..217443903	302.541	-0.503068	-1.41722	2.84344e-05	0.000348837	0.45333	ENSG00000197756	ENSG00000197756	protein_coding
MXD4	4	complement(2249159..2264021)	43.2226	-0.504065	-1.4182	0.000586716	0.00457618	1	ENSG00000123933	ENSG00000123933	protein_coding
PTPRJ	11	48002113..48189670	57.6431	-0.50409	-1.41823	0.000310853	0.00270797	1	ENSG00000149177	ENSG00000149177	protein_coding
SERBP1	1	complement(67873493..67896098)	187.021	-0.505123	-1.41924	3.32337e-05	0.000399447	0.529845	ENSG00000142864	ENSG00000142864	protein_coding
ACOX1	17	complement(73937588..73975515)	41.7645	-0.505493	-1.41961	0.000385015	0.00321858	1	ENSG00000161533	ENSG00000161533	protein_coding
DPY30	2	complement(32092878..32264881)	69.0969	-0.50559	-1.4197	0.00196367	0.0123042	1	ENSG00000162961	ENSG00000162961	protein_coding
THOP1	19	2785458..2813599	64.662	-0.505805	-1.41992	0.000429576	0.00352112	1	ENSG00000172009	ENSG00000172009	protein_coding
RSU1	10	complement(16632610..16859527)	145.581	-0.50602	-1.42013	0.000117244	0.00118617	1	ENSG00000148484	ENSG00000148484	protein_coding
ATP5A1	18	complement(43664110..43684300)	862.118	-0.508079	-1.42216	1.53133e-05	0.000208239	0.24414	ENSG00000152234	ENSG00000152234	protein_coding
HMGN3	6	complement(79910962..79944406)	422.857	-0.508186	-1.42226	0.000331713	0.00285724	1	ENSG00000118418	ENSG00000118418	protein_coding
PCDH7	4	30722037..31148422	186.898	-0.50881	-1.42288	2.17839e-05	0.000279336	0.347301	ENSG00000169851	ENSG00000169851	protein_coding
PFKM	12	48498922..48540187	145.978	-0.509046	-1.42311	4.21652e-05	0.000487048	0.67224	ENSG00000152556	ENSG00000152556	protein_coding
GTF3C3	2	complement(197627756..197664449)	25.5131	-0.509089	-1.42315	0.00207358	0.0128747	1	ENSG00000119041	ENSG00000119041	protein_coding
RPLP1	15	69745123..69748255	344.333	-0.509478	-1.42354	4.34253e-05	0.000499391	0.692329	ENSG00000137818	ENSG00000137818	protein_coding
DCTN3	9	complement(34613548..34620515)	32.3806	-0.510084	-1.42413	0.00335086	0.0188987	1	ENSG00000137100	ENSG00000137100	protein_coding
SERTAD4	1	210406144..210419976	49.4124	-0.510463	-1.42451	0.000689682	0.00524439	1	ENSG00000082497	ENSG00000082497	protein_coding
PDLIM7	5	complement(176910395..176924607)	90.7923	-0.51107	-1.42511	0.00025268	0.00226164	1	ENSG00000196923	ENSG00000196923	protein_coding
ISY1	3	complement(128846258..128880136)	29.3168	-0.511586	-1.42562	0.00596518	0.0298282	1	ENSG00000240682	ENSG00000240682	protein_coding
FH	1	complement(241660903..241683061)	172.556	-0.511641	-1.42567	0.000301363	0.00263684	1	ENSG00000091483	ENSG00000091483	protein_coding
TPR	1	complement(186280784..186344825)	147.923	-0.512164	-1.42619	2.01427e-05	0.000260596	0.321135	ENSG00000047410	ENSG00000047410	protein_coding
DDX5	17	complement(62495734..62504317)	800.16	-0.512281	-1.4263	1.00185e-05	0.000142633	0.159725	ENSG00000108654	ENSG00000108654	protein_coding
TRIB2	2	12857015..12882860	54.0609	-0.513201	-1.42721	0.00081365	0.00601861	1	ENSG00000071575	ENSG00000071575	protein_coding
HMG20B	19	3572775..3579086	77.7184	-0.513329	-1.42734	0.000490656	0.00393438	1	ENSG00000064961	ENSG00000064961	protein_coding
SPNS1	16	28985542..28995869	26.0004	-0.51339	-1.4274	0.00968075	0.0436236	1	ENSG00000169682	ENSG00000169682	protein_coding
FUT8	14	65877310..66210839	73.5482	-0.51358	-1.42759	0.000137385	0.00136872	1	ENSG00000033170	ENSG00000033170	protein_coding
USP46	4	complement(53457138..53525502)	17.4033	-0.51372	-1.42773	0.00290723	0.0169104	1	ENSG00000109189	ENSG00000109189	protein_coding
CCNB2	15	59397277..59417244	250.254	-0.51402	-1.42802	0.000171101	0.00163109	1	ENSG00000157456	ENSG00000157456	protein_coding
BRCA1	17	complement(41196312..41277500)	18.8535	-0.514423	-1.42842	0.00282691	0.0165689	1	ENSG00000012048	ENSG00000012048	protein_coding
HNRNPUL2	11	complement(62480102..62494821)	187.775	-0.514701	-1.4287	3.83432e-05	0.000448431	0.611305	ENSG00000214753	ENSG00000214753	protein_coding
HEXIM2	17	43238067..43247407	69.8547	-0.51482	-1.42882	0.00360878	0.0200606	1	ENSG00000168517	ENSG00000168517	protein_coding
IDH2	15	complement(90626277..90645736)	334.185	-0.515752	-1.42974	4.02653e-05	0.000468648	0.64195	ENSG00000182054	ENSG00000182054	protein_coding
ARHGAP11A	15	32907345..32932150	54.2681	-0.515816	-1.4298	0.00031227	0.00271669	1	ENSG00000198826	ENSG00000198826	protein_coding
VAMP3	1	7831329..7841492	41.6493	-0.515896	-1.42988	0.00629319	0.031195	1	ENSG00000049245	ENSG00000049245	protein_coding
AIDA	1	complement(222841355..222886552)	97.6842	-0.516283	-1.43027	0.000173889	0.00165163	1	ENSG00000186063	ENSG00000186063	protein_coding
CPLX2	5	175223313..175311023	23.7286	-0.516579	-1.43056	0.00220219	0.013483	1	ENSG00000145920	ENSG00000145920	protein_coding
CTDSP2	12	complement(58213710..58240522)	194.495	-0.51671	-1.43069	3.26284e-05	0.000393623	0.520194	ENSG00000175215	ENSG00000175215	protein_coding
FEN1	11	61560109..61564716	66.3721	-0.517189	-1.43116	0.00232703	0.0140755	1	ENSG00000168496	ENSG00000168496	protein_coding
ARPC3	12	complement(110872630..110888227)	57.5857	-0.517237	-1.43121	0.00198143	0.0123992	1	ENSG00000111229	ENSG00000111229	protein_coding
PSMB3	17	36908989..36920484	467.998	-0.517407	-1.43138	0.000102095	0.00105753	1	ENSG00000108294	ENSG00000108294	protein_coding
CKAP4	12	complement(106631655..106698057)	298.233	-0.517526	-1.4315	3.06127e-05	0.00037206	0.488058	ENSG00000136026	ENSG00000136026	protein_coding
DOLK	9	complement(131707809..131709898)	46.5393	-0.517688	-1.43166	0.0094541	0.042854	1	ENSG00000175283	ENSG00000175283	protein_coding
CAMLG	5	134074191..134087847	43.8536	-0.517688	-1.43166	0.0094541	0.042854	1	ENSG00000164615	ENSG00000164615	protein_coding
VAV3	1	complement(108113782..108507766)	20.0661	-0.517808	-1.43178	0.00320696	0.0182824	1	ENSG00000134215	ENSG00000134215	protein_coding
WDR13	X	48448430..48463581	39.2765	-0.517836	-1.43181	0.0022655	0.01378	1	ENSG00000101940	ENSG00000101940	protein_coding
TIMELESS	12	complement(56810903..56843187)	66.1616	-0.517944	-1.43191	0.000326482	0.00282151	1	ENSG00000111602	ENSG00000111602	protein_coding
SMARCC2	12	complement(56556767..56583351)	144.136	-0.518278	-1.43224	2.50373e-05	0.000313918	0.39917	ENSG00000139613	ENSG00000139613	protein_coding
INTS8	8	95825539..95893974	50.9235	-0.518491	-1.43246	0.000206205	0.00190718	1	ENSG00000164941	ENSG00000164941	protein_coding
RAN	12	131356424..131362223	369.093	-0.518745	-1.43271	1.61817e-05	0.000217777	0.257985	ENSG00000132341	ENSG00000132341	protein_coding
MESDC1	15	81293295..81296342	78.7641	-0.518788	-1.43275	0.000785416	0.00585626	1	ENSG00000140406	ENSG00000140406	protein_coding
ELOVL1	1	complement(43829068..43833696)	155.409	-0.518791	-1.43275	0.000229948	0.00208681	1	ENSG00000066322	ENSG00000066322	protein_coding
RGL1	1	183605220..183897665	31.761	-0.51908	-1.43304	0.00198327	0.0124034	1	ENSG00000143344	ENSG00000143344	protein_coding
RPL41	12	56510370..56511727	194.648	-0.519389	-1.43335	0.00109916	0.00766123	1	ENSG00000229117	ENSG00000229117	protein_coding
NSMCE4A	10	complement(123716603..123734732)	145.754	-0.51942	-1.43338	0.000110837	0.00113189	1	ENSG00000107672	ENSG00000107672	protein_coding
CBX5	12	complement(54624724..54673886)	76.0673	-0.520247	-1.4342	3.39453e-05	0.00040606	0.54119	ENSG00000094916	ENSG00000094916	protein_coding
UBAC1	9	complement(138824815..138853226)	46.8986	-0.520842	-1.43479	0.00343346	0.0192999	1	ENSG00000130560	ENSG00000130560	protein_coding
TUBB3_1	16	89985573..90002500	15.0352	-0.521743	-1.43569	0.00721444	0.0345768	1	ENSG00000198211	ENSG00000198211	protein_coding
GDF11	12	56137064..56150911	123.923	-0.522889	-1.43683	0.00012037	0.00121498	1	ENSG00000135414	ENSG00000135414	protein_coding
SMARCA4	19	11071598..11176071	137.836	-0.523244	-1.43718	1.63345e-05	0.000219154	0.26042	ENSG00000127616	ENSG00000127616	protein_coding
ATG4A	X	107334898..107397901	48.9402	-0.523749	-1.43769	0.0030481	0.0175498	1	ENSG00000101844	ENSG00000101844	protein_coding
PSME1	14	24605367..24608176	376.587	-0.524031	-1.43797	5.57098e-05	0.000621482	0.888182	ENSG00000092010	ENSG00000092010	protein_coding
NBEAL2	3	47021173..47051193	16.2549	-0.524501	-1.43844	0.00221545	0.0135451	1	ENSG00000160796	ENSG00000160796	protein_coding
ISCA2	14	74960423..74963809	28.7431	-0.52491	-1.43884	0.0110905	0.0482748	1	ENSG00000165898	ENSG00000165898	protein_coding
NKAP	X	complement(119059014..119077735)	33.8353	-0.524917	-1.43885	0.00501132	0.0261306	1	ENSG00000101882	ENSG00000101882	protein_coding
SF3B2	11	65818200..65836779	177.12	-0.52503	-1.43896	1.31424e-05	0.000182135	0.209529	ENSG00000087365	ENSG00000087365	protein_coding
TAF1	X	70586114..70752224	69.6136	-0.525065	-1.439	4.30235e-05	0.000495207	0.685924	ENSG00000147133	ENSG00000147133	protein_coding
CEP57	11	95523129..95565857	18.2428	-0.525177	-1.43911	0.00394275	0.0215732	1	ENSG00000166037	ENSG00000166037	protein_coding
LTN1	21	complement(30300466..30365270)	57.4277	-0.525721	-1.43965	9.50704e-05	0.000994237	1	ENSG00000198862	ENSG00000198862	protein_coding
DCAF11	14	24583404..24594451	36.9713	-0.52607	-1.44	0.000711531	0.00537606	1	ENSG00000100897	ENSG00000100897	protein_coding
FAM89B	11	65339820..65341669	141.006	-0.527211	-1.44114	0.00101566	0.00722201	1	ENSG00000176973	ENSG00000176973	protein_coding
SEPT7	7	35840542..35944917	235.313	-0.528108	-1.44204	1.01196e-05	0.000143915	0.161337	ENSG00000122545	ENSG00000122545	protein_coding
KLHL23	2	170550998..170633499	20.3045	-0.528219	-1.44215	0.00563683	0.0287148	1	ENSG00000213160	ENSG00000213160	protein_coding
CISD2	4	103790135..103810399	34.7661	-0.528246	-1.44217	0.00985036	0.0441742	1	ENSG00000145354	ENSG00000145354	protein_coding
ARPC5	1	complement(183592401..183604892)	299.37	-0.528569	-1.4425	2.97184e-05	0.000361865	0.4738	ENSG00000162704	ENSG00000162704	protein_coding
GALNT1	18	33161081..33291798	269.362	-0.528609	-1.44254	1.49316e-05	0.000204079	0.238055	ENSG00000141429	ENSG00000141429	protein_coding
MAP2K7	19	7968728..7979363	42.5367	-0.52861	-1.44254	0.000823199	0.00607202	1	ENSG00000076984	ENSG00000076984	protein_coding
TTC27	2	32853099..33046118	75.9314	-0.529373	-1.4433	0.000607118	0.00471276	1	ENSG00000018699	ENSG00000018699	protein_coding
CDC37	19	complement(10501810..10530797)	323.197	-0.529414	-1.44334	2.35173e-05	0.00029718	0.374937	ENSG00000105401	ENSG00000105401	protein_coding
NTAN1	16	complement(15131710..15149921)	87.1705	-0.529742	-1.44367	0.000306516	0.00267555	1	ENSG00000157045	ENSG00000157045	protein_coding
SUPV3L1	10	70939988..70968855	26.5295	-0.529944	-1.44387	0.00526216	0.0270919	1	ENSG00000156502	ENSG00000156502	protein_coding
ECI1	16	complement(2289396..2302301)	28.5726	-0.530368	-1.4443	0.00911242	0.0416673	1	ENSG00000167969	ENSG00000167969	protein_coding
RPL35	9	complement(127620159..127624260)	953.086	-0.530796	-1.44473	1.28299e-05	0.000178184	0.204547	ENSG00000136942	ENSG00000136942	protein_coding
DDX19B	16	70323566..70369186	19.3588	-0.531055	-1.44499	0.0103892	0.0458807	1	ENSG00000157349	ENSG00000157349	protein_coding
KCTD17	22	37447779..37459430	78.7974	-0.531521	-1.44545	0.000768596	0.00574556	1	ENSG00000100379	ENSG00000100379	protein_coding
AP3M1	10	complement(75881524..75910821)	71.0251	-0.5316	-1.44553	0.000279026	0.00246864	1	ENSG00000185009	ENSG00000185009	protein_coding
SSH2	17	complement(27952956..28257294)	17.0075	-0.531828	-1.44576	0.000815249	0.00602702	1	ENSG00000141298	ENSG00000141298	protein_coding
CFDP1	16	complement(75327596..75467383)	61.3224	-0.531887	-1.44582	0.00102749	0.00728632	1	ENSG00000153774	ENSG00000153774	protein_coding
CCDC88B	11	64107695..64125006	10.6139	-0.532137	-1.44607	0.00998423	0.0446823	1	ENSG00000168071	ENSG00000168071	protein_coding
MYL12B	18	3261907..3278282	358.519	-0.532715	-1.44665	4.78204e-05	0.000542283	0.7624	ENSG00000118680	ENSG00000118680	protein_coding
DNAJC6	1	65713902..65881552	66.7634	-0.533032	-1.44697	9.70257e-05	0.00101144	1	ENSG00000116675	ENSG00000116675	protein_coding
IMMT	2	complement(86371055..86422893)	164.493	-0.53397	-1.44791	4.24424e-05	0.000489382	0.676658	ENSG00000132305	ENSG00000132305	protein_coding
PGP	16	complement(2261998..2264808)	93.2237	-0.534729	-1.44867	0.000464939	0.00376134	1	ENSG00000184207	ENSG00000184207	protein_coding
TAGLN2	1	complement(159887897..159895522)	676.607	-0.534802	-1.44874	9.39455e-06	0.000135076	0.149777	ENSG00000158710	ENSG00000158710	protein_coding
SNTB2	16	69221032..69342955	53.816	-0.534881	-1.44882	6.54732e-05	0.000712718	1	ENSG00000168807	ENSG00000168807	protein_coding
RNH1	11	complement(494512..507300)	44.2699	-0.535192	-1.44913	0.00037681	0.00315606	1	ENSG00000023191	ENSG00000023191	protein_coding
VIM	10	17270258..17279592	5004.23	-0.535753	-1.4497	2.89211e-06	4.82301e-05	0.0461089	ENSG00000026025	ENSG00000026025	protein_coding
SYNE3	14	complement(95883831..95942173)	55.2654	-0.536996	-1.45095	9.80228e-05	0.00102102	1	ENSG00000176438	ENSG00000176438	protein_coding
TRAPPC9	8	complement(140742586..141468678)	10.7283	-0.537051	-1.451	0.000146878	0.0014478	1	ENSG00000167632	ENSG00000167632	protein_coding
RNF7	3	141457046..141466402	42.2876	-0.537072	-1.45103	0.00300412	0.0173733	1	ENSG00000114125	ENSG00000114125	protein_coding
BCL2L13	22	18111621..18213388	13.0987	-0.537215	-1.45117	0.00698863	0.0337426	1	ENSG00000099968	ENSG00000099968	protein_coding
HIST2H2AC	1	149858525..149858961	1473.07	-0.538448	-1.45241	3.8197e-05	0.000447956	0.608975	ENSG00000184260	ENSG00000184260	protein_coding
MAD1L1	7	complement(1855429..2272878)	17.7358	-0.538582	-1.45254	0.0036518	0.0202479	1	ENSG00000002822	ENSG00000002822	protein_coding
SCOC	4	141178440..141306880	19.5984	-0.538582	-1.45254	0.0036518	0.0202479	1	ENSG00000153130	ENSG00000153130	protein_coding
HSP90AB1	6	44214824..44221620	4157.48	-0.538622	-1.45258	2.84218e-06	4.75473e-05	0.0453128	ENSG00000096384	ENSG00000096384	protein_coding
NUBP2	16	1832902..1839192	26.2218	-0.538676	-1.45264	0.00418171	0.0226281	1	ENSG00000095906	ENSG00000095906	protein_coding
TSEN34	19	54693789..54697585	120.873	-0.53931	-1.45328	0.00019567	0.00182068	1	ENSG00000170892	ENSG00000170892	protein_coding
MSANTD4	11	complement(105866350..105893130)	30.1389	-0.539388	-1.45336	0.00188095	0.0118672	1	ENSG00000170903	ENSG00000170903	protein_coding
SLC25A13	7	complement(95749532..95951459)	68.7615	-0.539737	-1.45371	0.000409454	0.00338598	1	ENSG00000004864	ENSG00000004864	protein_coding
ZNF282	7	148892577..148923339	24.9279	-0.540098	-1.45407	0.0073263	0.0349588	1	ENSG00000170265	ENSG00000170265	protein_coding
NDUFS8	11	67798084..67804111	43.4988	-0.540185	-1.45416	0.000883227	0.00642396	1	ENSG00000110717	ENSG00000110717	protein_coding
NEMF	14	complement(50249997..50319921)	77.4119	-0.540186	-1.45416	3.69296e-05	0.000434598	0.588769	ENSG00000165525	ENSG00000165525	protein_coding
NPAS2	2	101436614..101613291	17.6623	-0.540218	-1.45419	0.000624755	0.00482382	1	ENSG00000170485	ENSG00000170485	protein_coding
DHX38	16	72127461..72146811	51.0553	-0.540577	-1.45455	0.000213382	0.00196123	1	ENSG00000140829	ENSG00000140829	protein_coding
ANKRD32	5	93954052..94075141	18.4603	-0.541201	-1.45518	0.00283163	0.0165816	1	ENSG00000133302	ENSG00000133302	protein_coding
MAPRE2	18	32556892..32723434	51.7242	-0.541402	-1.45539	0.000203996	0.00188809	1	ENSG00000166974	ENSG00000166974	protein_coding
NDUFB9	8	125551344..125580751	103.426	-0.541563	-1.45555	0.00032477	0.0028123	1	ENSG00000147684	ENSG00000147684	protein_coding
ABR	17	complement(906758..1132315)	67.0605	-0.541615	-1.4556	2.29642e-05	0.00029186	0.366119	ENSG00000159842	ENSG00000159842	protein_coding
YBX1	1	43148098..43168020	1848.21	-0.542079	-1.45607	3.77685e-06	6.08825e-05	0.0602144	ENSG00000065978	ENSG00000065978	protein_coding
COPS5	8	complement(67955314..67996018)	31.2595	-0.542143	-1.45613	0.000446616	0.00363566	1	ENSG00000121022	ENSG00000121022	protein_coding
LANCL2	7	55433141..55501435	23.3097	-0.542345	-1.45634	0.00354881	0.0198202	1	ENSG00000132434	ENSG00000132434	protein_coding
CLIC1	6	complement(31698358..31707540)	361.303	-0.542597	-1.45659	2.78292e-05	0.000342172	0.443681	ENSG00000213719	ENSG00000213719	protein_coding
CCDC124	19	18043825..18054800	84.9623	-0.542875	-1.45687	0.00229331	0.0139038	1	ENSG00000007080	ENSG00000007080	protein_coding
NDUFB3	2	201936156..201950473	111.433	-0.543048	-1.45705	0.00343602	0.019303	1	ENSG00000119013	ENSG00000119013	protein_coding
DBN1	5	complement(176883609..176901402)	183.362	-0.544411	-1.45843	1.50154e-05	0.000204401	0.239391	ENSG00000113758	ENSG00000113758	protein_coding
PTPRG	3	61547243..62283288	84.3205	-0.544634	-1.45865	9.63536e-06	0.000138082	0.153617	ENSG00000144724	ENSG00000144724	protein_coding
APEH	3	49711435..49721396	48.1043	-0.544634	-1.45865	0.000536843	0.00425591	1	ENSG00000164062	ENSG00000164062	protein_coding
HNRNPH1	5	complement(179041179..179061785)	168.361	-0.544713	-1.45873	6.84136e-06	0.000102197	0.109072	ENSG00000169045	ENSG00000169045	protein_coding
DDX46	5	134094469..134190823	54.3178	-0.544988	-1.45901	5.55957e-05	0.000620739	0.886362	ENSG00000145833	ENSG00000145833	protein_coding
AIFM1	X	complement(129263337..129299861)	70.2102	-0.545165	-1.45919	0.000479839	0.0038627	1	ENSG00000156709	ENSG00000156709	protein_coding
KCTD3	1	215740735..215795149	26.8198	-0.545369	-1.45939	0.0026672	0.0157603	1	ENSG00000136636	ENSG00000136636	protein_coding
RAPGEF2	4	160025330..160281321	176.002	-0.546382	-1.46042	4.74525e-06	7.3944e-05	0.0756535	ENSG00000109756	ENSG00000109756	protein_coding
SLC26A2	5	149340300..149373018	14.1278	-0.546885	-1.46093	0.00333647	0.0188522	1	ENSG00000155850	ENSG00000155850	protein_coding
WDR83OS	19	complement(12778885..12782170)	41.1162	-0.547207	-1.46125	0.00454407	0.0241677	1	ENSG00000105583	ENSG00000105583	protein_coding
SNAPIN	1	153631130..153634306	58.4153	-0.547402	-1.46145	0.00776378	0.0365911	1	ENSG00000143553	ENSG00000143553	protein_coding
CBX3	7	26240782..26252976	141.944	-0.547994	-1.46205	2.66349e-05	0.000331121	0.42464	ENSG00000122565	ENSG00000122565	protein_coding
SPARC	5	complement(151040657..151066726)	310.795	-0.548216	-1.46228	6.45008e-06	9.66844e-05	0.102834	ENSG00000113140	ENSG00000113140	protein_coding
PIBF1	13	73356197..73590591	40.8503	-0.548622	-1.46269	0.00172257	0.0110359	1	ENSG00000083535	ENSG00000083535	protein_coding
NDUFS3	11	47586888..47606114	46.2603	-0.548839	-1.46291	0.0011671	0.00807436	1	ENSG00000213619	ENSG00000213619	protein_coding
TSTA3	8	complement(144694788..144700218)	47.1175	-0.549314	-1.46339	0.00113786	0.00790142	1	ENSG00000104522	ENSG00000104522	protein_coding
SNX27	1	151584541..151671567	91.8944	-0.54995	-1.46403	2.28522e-05	0.000291031	0.364333	ENSG00000143376	ENSG00000143376	protein_coding
SAMD1	19	complement(14198652..14201848)	207.288	-0.550049	-1.46414	5.62276e-05	0.000626722	0.896437	ENSG00000141858	ENSG00000141858	protein_coding
MECOM	3	complement(168801287..169381406)	53.8144	-0.550229	-1.46432	5.00337e-05	0.000565415	0.797687	ENSG00000085276	ENSG00000085276	protein_coding
SEC61G	7	complement(54819943..54827667)	115.211	-0.550291	-1.46438	0.000564634	0.00444381	1	ENSG00000132432	ENSG00000132432	protein_coding
MT-CYB	MT	14747..15887	663.379	-0.550525	-1.46462	1.82447e-05	0.000239365	0.290875	ENSG00000198727	ENSG00000198727	protein_coding
BUB1	2	complement(111395275..111435691)	63.9144	-0.550578	-1.46467	9.3883e-05	0.000983396	1	ENSG00000169679	ENSG00000169679	protein_coding
SDF2	17	complement(26975374..26989207)	74.1738	-0.550961	-1.46506	0.000346364	0.00295224	1	ENSG00000132581	ENSG00000132581	protein_coding
EFHD2	1	15736391..15756839	262.2	-0.551374	-1.46548	2.34434e-05	0.000296533	0.373758	ENSG00000142634	ENSG00000142634	protein_coding
TRAPPC1	17	complement(7833663..7835441)	183.495	-0.551406	-1.46551	0.000530033	0.00420704	1	ENSG00000170043	ENSG00000170043	protein_coding
ARHGAP18	6	complement(129897277..130031370)	50.787	-0.551662	-1.46577	0.000395003	0.00329574	1	ENSG00000146376	ENSG00000146376	protein_coding
UBE2C	20	44441215..44445596	86.4849	-0.551888	-1.466	0.00192236	0.0121109	1	ENSG00000175063	ENSG00000175063	protein_coding
HSBP1	16	83841448..83853342	56.2011	-0.551904	-1.46602	0.000701491	0.00532114	1	ENSG00000230989	ENSG00000230989	protein_coding
GRB14	2	complement(165349322..165478358)	100.665	-0.552478	-1.4666	0.000186867	0.0017584	1	ENSG00000115290	ENSG00000115290	protein_coding
KCTD10	12	complement(109886461..109915349)	51.7641	-0.552739	-1.46687	4.17036e-05	0.000482143	0.664881	ENSG00000110906	ENSG00000110906	protein_coding
SLTM	15	complement(59171244..59225852)	50.1908	-0.55291	-1.46704	7.43785e-05	0.000800966	1	ENSG00000137776	ENSG00000137776	protein_coding
MRFAP1	4	6641818..6644472	412.568	-0.552996	-1.46713	1.19252e-05	0.000167042	0.190123	ENSG00000179010	ENSG00000179010	protein_coding
CDH15	16	89238175..89261900	20.826	-0.553386	-1.46753	0.00594847	0.0297675	1	ENSG00000129910	ENSG00000129910	protein_coding
EBNA1BP2	1	complement(43629846..43736607)	52.2702	-0.553695	-1.46784	0.000793882	0.00590588	1	ENSG00000117395	ENSG00000117395	protein_coding
ZFYVE26	14	complement(68194091..68283307)	21.1125	-0.553965	-1.46812	0.0001319	0.0013191	1	ENSG00000072121	ENSG00000072121	protein_coding
SPECC1	17	19912657..20222339	57.5446	-0.553971	-1.46812	1.49761e-05	0.000204079	0.238764	ENSG00000128487	ENSG00000128487	protein_coding
DAK	11	61100682..61120767	11.9552	-0.55418	-1.46833	0.00573163	0.0289939	1	ENSG00000149476	ENSG00000149476	protein_coding
SKIV2L	6	31926857..31937532	114.881	-0.554531	-1.46869	2.29651e-05	0.00029186	0.366132	ENSG00000204351	ENSG00000204351	protein_coding
SH3PXD2B	5	complement(171752185..171881527)	99.0441	-0.555071	-1.46924	1.4303e-05	0.000196757	0.228033	ENSG00000174705	ENSG00000174705	protein_coding
SEC14L2	22	30792846..30821305	17.6583	-0.555398	-1.46957	0.00442891	0.0236757	1	ENSG00000100003	ENSG00000100003	protein_coding
ENTPD7	10	101419263..101465997	27.0811	-0.555728	-1.46991	0.00532489	0.0273609	1	ENSG00000198018	ENSG00000198018	protein_coding
DIS3	13	complement(73329540..73356234)	39.9551	-0.555866	-1.47005	0.000163155	0.00157959	1	ENSG00000083520	ENSG00000083520	protein_coding
PSMB10	16	complement(67968405..67970990)	57.5023	-0.556107	-1.4703	0.0042763	0.0229968	1	ENSG00000205220	ENSG00000205220	protein_coding
CC2D2A	4	15471489..15603180	14.0755	-0.556107	-1.4703	0.0042763	0.0229968	1	ENSG00000048342	ENSG00000048342	protein_coding
PSMC1	14	90722839..90738968	208.678	-0.556919	-1.47112	1.73043e-05	0.00022887	0.275883	ENSG00000100764	ENSG00000100764	protein_coding
HIST1H2AJ	6	complement(27782112..27782607)	159.557	-0.557052	-1.47126	0.00979595	0.0440059	1	ENSG00000182611	ENSG00000182611	protein_coding
POLR3B	12	106751436..106903976	51.9664	-0.557599	-1.47182	0.000277051	0.0024545	1	ENSG00000013503	ENSG00000013503	protein_coding
PDK2	17	48172101..48189516	42.4297	-0.55821	-1.47244	0.00035428	0.00299816	1	ENSG00000005882	ENSG00000005882	protein_coding
DDX23	12	complement(49223547..49246625)	146.124	-0.558296	-1.47253	1.27287e-05	0.000177146	0.202933	ENSG00000174243	ENSG00000174243	protein_coding
ARVCF	22	complement(19957419..20004331)	25.9564	-0.558425	-1.47266	0.0015696	0.0102397	1	ENSG00000099889	ENSG00000099889	protein_coding
PTMA	2	232571605..232578251	1100.2	-0.560534	-1.47482	1.71125e-06	3.0097e-05	0.0272825	ENSG00000187514	ENSG00000187514	protein_coding
HMGN2	1	26798941..26802463	353.84	-0.561153	-1.47545	9.16846e-06	0.000131971	0.146173	ENSG00000198830	ENSG00000198830	protein_coding
MT-CO1	MT	5904..7445	2209.18	-0.561854	-1.47617	1.71244e-06	3.0097e-05	0.0273015	ENSG00000198804	ENSG00000198804	protein_coding
MAP3K6	1	complement(27681675..27693383)	26.1649	-0.561911	-1.47622	0.00214935	0.0132403	1	ENSG00000142733	ENSG00000142733	protein_coding
CREB5	7	28338940..28865511	13.1796	-0.562707	-1.47704	0.00122463	0.00840992	1	ENSG00000146592	ENSG00000146592	protein_coding
MELK	9	36572859..36677678	52.5111	-0.563062	-1.4774	0.00102411	0.00727024	1	ENSG00000165304	ENSG00000165304	protein_coding
GLUD1	10	complement(88810243..88854623)	413.688	-0.563137	-1.47748	3.16763e-06	5.22492e-05	0.0505015	ENSG00000148672	ENSG00000148672	protein_coding
PITPNA	17	complement(1421012..1466110)	402.661	-0.563379	-1.47773	2.64704e-06	4.45996e-05	0.0422018	ENSG00000174238	ENSG00000174238	protein_coding
PBK	8	complement(27667137..27695612)	76.1719	-0.564321	-1.47869	0.000948088	0.00684608	1	ENSG00000168078	ENSG00000168078	protein_coding
PPP2R2D	10	133747955..133773331	23.1403	-0.564351	-1.47872	0.00155707	0.0101783	1	ENSG00000175470	ENSG00000175470	protein_coding
SHC1	1	complement(154934774..154946871)	388.767	-0.564877	-1.47926	2.90831e-06	4.84384e-05	0.0463672	ENSG00000160691	ENSG00000160691	protein_coding
MRPL13	8	complement(121393000..121457642)	53.1388	-0.565701	-1.48011	0.000338312	0.00290259	1	ENSG00000172172	ENSG00000172172	protein_coding
GSS	20	complement(33516236..33543620)	55.1466	-0.565793	-1.4802	0.00207983	0.0129035	1	ENSG00000100983	ENSG00000100983	protein_coding
MRPL33	2	27994584..28210954	52.2849	-0.565922	-1.48033	0.00838944	0.0389071	1	ENSG00000243147	ENSG00000243147	protein_coding
RPL14	3	40498783..40503861	388.9	-0.566	-1.48041	6.94292e-06	0.000103241	0.110691	ENSG00000188846	ENSG00000188846	protein_coding
UQCR11_1	19	complement(1578338..1605444)	431.848	-0.566187	-1.48061	1.49728e-05	0.000204079	0.238711	ENSG00000267059	ENSG00000267059	protein_coding
ECHDC1	6	complement(127609855..127664754)	25.5401	-0.566231	-1.48065	0.00139009	0.00927271	1	ENSG00000093144	ENSG00000093144	protein_coding
CCNYL1	2	208576264..208626563	18.8797	-0.566267	-1.48069	0.00630134	0.0312198	1	ENSG00000163249	ENSG00000163249	protein_coding
SNX1	15	64386322..64438289	87.7838	-0.566273	-1.48069	8.12426e-06	0.000118308	0.129525	ENSG00000028528	ENSG00000028528	protein_coding
KIF18A	11	complement(28042167..28129855)	24.4361	-0.566998	-1.48144	0.00294553	0.0170875	1	ENSG00000121621	ENSG00000121621	protein_coding
ATM	11	108093211..108239829	20.029	-0.567066	-1.48151	3.8375e-05	0.000448431	0.611813	ENSG00000149311	ENSG00000149311	protein_coding
PHTF2	7	77428122..77586818	22.9488	-0.568091	-1.48256	0.000479699	0.0038627	1	ENSG00000006576	ENSG00000006576	protein_coding
RHPN1	8	144451057..144466390	17.9096	-0.568196	-1.48267	0.01001	0.0447209	1	ENSG00000158106	ENSG00000158106	protein_coding
TBCA	5	complement(76986991..77164604)	70.2656	-0.568207	-1.48268	0.000365154	0.0030782	1	ENSG00000171530	ENSG00000171530	protein_coding
HNRNPA3	2	178077291..178088686	669.158	-0.569806	-1.48432	1.09595e-06	2.04176e-05	0.0174728	ENSG00000170144	ENSG00000170144	protein_coding
PDAP1	7	complement(98989671..99006452)	94.8072	-0.569903	-1.48442	0.000164257	0.00158555	1	ENSG00000106244	ENSG00000106244	protein_coding
UBL5	19	9938568..9940791	84.9445	-0.571281	-1.48584	0.00084277	0.00619536	1	ENSG00000198258	ENSG00000198258	protein_coding
ARGLU1	13	complement(107194021..107220512)	27.6734	-0.57149	-1.48606	0.0028478	0.0166315	1	ENSG00000134884	ENSG00000134884	protein_coding
BTBD9	6	complement(38136227..38607924)	7.39134	-0.57175	-1.48632	0.0115222	0.0497881	1	ENSG00000183826	ENSG00000183826	protein_coding
[truncated: 928 more rows]

## Sheet: HCT116 DEGs-case vs. cntrl
Gene	Chromosome	Region	Max group mean	log2FC	Fold change	P_value	FDR_p_value	Bonferroni	Gene ID	ENSEMBL	Biotype
AMIGO3	3	complement(49754267..49761349)	3.6804	9.27205	618.25	0.0161234	0.0419931	1	ENSG00000176020	ENSG00000176020	protein_coding
MMP1	11	complement(102660651..102668891)	30.0224	5.47962	44.6199	6.28597e-17	1.85262e-15	1.42396e-12	ENSG00000196611	ENSG00000196611	protein_coding
C12orf39	12	21679241..21690311	4.32627	4.52712	23.0569	9.02568e-06	5.3291e-05	0.204459	ENSG00000134548	ENSG00000134548	protein_coding
GP1BB	22	19710468..19712294	3.87292	4.36195	20.5626	0.00179971	0.0063069	1	ENSG00000203618	ENSG00000203618	protein_coding
RIBC1	X	53449639..53458059	1.71475	4.10066	17.1562	0.00352898	0.01138	1	ENSG00000158423	ENSG00000158423	protein_coding
MSMP	9	complement(35752987..35756610)	5.94417	4.00187	16.0208	0.00450905	0.0140445	1	ENSG00000215183	ENSG00000215183	protein_coding
SPEF1	20	complement(3758151..3762095)	2.43016	4.00187	16.0208	0.00450905	0.0140445	1	ENSG00000101222	ENSG00000101222	protein_coding
SLCO1A2	12	complement(21417534..21572528)	0.373285	3.89582	14.8853	0.00583178	0.0174515	1	ENSG00000084453	ENSG00000084453	protein_coding
TICAM2	5	complement(114914339..114961876)	7.31071	3.87319	14.6537	7.15298e-13	1.31621e-11	1.62036e-08	ENSG00000243414	ENSG00000243414	protein_coding
CA3	8	86285665..86361269	1.73583	3.78134	13.7498	0.00764553	0.022026	1	ENSG00000164879	ENSG00000164879	protein_coding
ADAM20	14	complement(70989075..71001732)	2.63014	3.74164	13.3766	0.000316694	0.00133499	1	ENSG00000134007	ENSG00000134007	protein_coding
HRG	3	186378005..186396029	0.726263	3.657	12.6144	0.0101772	0.0282564	1	ENSG00000113905	ENSG00000113905	protein_coding
FAM205A	9	complement(34723052..34729464)	0.869969	3.657	12.6144	0.0101772	0.0282564	1	ENSG00000205108	ENSG00000205108	protein_coding
SLIT1	10	complement(98757795..98945677)	0.403781	3.657	12.6144	0.0101772	0.0282564	1	ENSG00000187122	ENSG00000187122	protein_coding
C1QTNF4	11	complement(47611216..47616211)	2.20891	3.657	12.6144	0.0101772	0.0282564	1	ENSG00000172247	ENSG00000172247	protein_coding
AKR1B10	7	134212344..134226160	5.55635	3.58543	12.0039	3.3579e-05	0.0001763	0.760665	ENSG00000198074	ENSG00000198074	protein_coding
UPK1A	19	36157715..36169367	7.33556	3.58543	12.0039	3.3579e-05	0.0001763	0.760665	ENSG00000105668	ENSG00000105668	protein_coding
CCDC85A	2	56411258..56613308	0.839144	3.52091	11.4789	0.0137825	0.036642	1	ENSG00000055813	ENSG00000055813	protein_coding
SOGA3_1	6	complement(127759551..127840146)	0.277739	3.52091	11.4789	0.0137825	0.036642	1	ENSG00000255330	ENSG00000255330	protein_coding
DNAH17-AS1	17	76494911..76499138	0.79032	3.52091	11.4789	0.0137825	0.036642	1	ENSG00000268470	ENSG00000268470	protein_coding
OSCAR	19	complement(54597933..54606000)	1.61502	3.52091	11.4789	0.0137825	0.036642	1	ENSG00000170909	ENSG00000170909	protein_coding
CABP7	22	30116073..30127828	1.02531	3.52091	11.4789	0.0137825	0.036642	1	ENSG00000100314	ENSG00000100314	protein_coding
CLDN14	21	complement(37832919..37948867)	4.09925	3.457	10.9815	5.13751e-06	3.17895e-05	0.11638	ENSG00000159261	ENSG00000159261	protein_coding
IL1A	2	complement(113531492..113542167)	6.60743	3.40719	10.6088	6.22527e-07	4.59454e-06	0.0141021	ENSG00000115008	ENSG00000115008	protein_coding
MYZAP	15	57884139..57977562	2.21808	3.37177	10.3515	0.00135215	0.00489497	1	ENSG00000263155	ENSG00000263155	protein_coding
NCF2	1	complement(183524698..183560011)	1.02709	3.37064	10.3434	0.0190353	0.0483143	1	ENSG00000116701	ENSG00000116701	protein_coding
RP1-102H19.8	6	88032323..88109459	2.47313	3.37064	10.3434	0.0190353	0.0483143	1	ENSG00000226524	ENSG00000226524	protein_coding
WDR86	7	complement(151072995..151107813)	0.746976	3.37064	10.3434	0.0190353	0.0483143	1	ENSG00000187260	ENSG00000187260	protein_coding
SERPINA10	14	complement(94749650..94759608)	1.15047	3.37064	10.3434	0.0190353	0.0483143	1	ENSG00000140093	ENSG00000140093	protein_coding
GRM8	7	complement(126078652..126893348)	2.02388	3.30056	9.853	1.51952e-06	1.0425e-05	0.0344216	ENSG00000179603	ENSG00000179603	protein_coding
DKFZP779L1853	12	48592170..48595814	1.46676	3.28488	9.74648	0.00186139	0.00649191	1	ENSG00000269514	ENSG00000269514	protein_coding
DDIT3	12	complement(57910371..57914300)	259.546	3.27845	9.70314	2.71849e-74	4.33377e-71	6.1582e-70	ENSG00000175197	ENSG00000175197	protein_coding
NMNAT2	1	complement(183217372..183387737)	2.75153	3.23323	9.40374	4.48966e-09	4.80945e-08	0.000101704	ENSG00000157064	ENSG00000157064	protein_coding
LURAP1L	9	12775020..12822130	13.6355	3.21604	9.29233	1.84322e-12	3.20981e-11	4.17545e-08	ENSG00000153714	ENSG00000153714	protein_coding
CD68	17	7482785..7485429	187.776	3.17586	9.03712	1.04795e-84	2.62526e-81	2.37391e-80	ENSG00000129226	ENSG00000129226	protein_coding
IL11	19	complement(55875757..55881831)	49.4153	3.13768	8.8011	1.71864e-41	3.67537e-39	3.89323e-37	ENSG00000095752	ENSG00000095752	protein_coding
S100P	4	6694796..6698897	5.4821	3.12183	8.70494	0.000388652	0.00160778	1	ENSG00000163993	ENSG00000163993	protein_coding
HHIP	4	145567173..145666423	0.581174	3.12183	8.70494	0.000388652	0.00160778	1	ENSG00000164161	ENSG00000164161	protein_coding
SDCBP2	20	complement(1290619..1309883)	13.7321	3.05129	8.28952	5.59598e-12	9.1797e-11	1.26766e-07	ENSG00000125775	ENSG00000125775	protein_coding
TAGAP	6	complement(159455500..159466184)	2.12468	3.02972	8.16649	8.62191e-05	0.000415254	1	ENSG00000164691	ENSG00000164691	protein_coding
AC138655.1	2	47799601..47801998	1.81147	2.98758	7.93143	0.00522077	0.0158805	1	ENSG00000269563	ENSG00000269563	protein_coding
PARK2	6	complement(161768452..163148803)	0.964029	2.98758	7.93143	0.00522077	0.0158805	1	ENSG00000185345	ENSG00000185345	protein_coding
NPAS3	14	33404139..34273382	0.47007	2.98758	7.93143	0.00522077	0.0158805	1	ENSG00000151322	ENSG00000151322	protein_coding
NPB	17	79858621..79860781	2.01014	2.98758	7.93143	0.00522077	0.0158805	1	ENSG00000183979	ENSG00000183979	protein_coding
SPTSSB	3	complement(161062580..161090668)	10.8854	2.97305	7.85193	3.94887e-16	1.06371e-14	8.94538e-12	ENSG00000196542	ENSG00000196542	protein_coding
TMEM158	3	complement(45265958..45267770)	1154.31	2.96871	7.82835	6.9714e-127	6.11252e-123	1.57923e-122	ENSG00000249992	ENSG00000249992	protein_coding
ANKRD37	4	186317175..186321782	179.507	2.92637	7.60197	7.7853e-82	1.70654e-78	1.7636e-77	ENSG00000186352	ENSG00000186352	protein_coding
DAPP1	4	100737990..100791311	4.3348	2.9163	7.54906	6.93428e-09	7.20377e-08	0.000157082	ENSG00000070190	ENSG00000070190	protein_coding
CXCL1	4	74735110..74736959	4.64093	2.90069	7.46782	0.00110577	0.00407798	1	ENSG00000163739	ENSG00000163739	protein_coding
AP000695.1	21	37858165..37860058	7.23339	2.89841	7.45602	1.15193e-06	8.09951e-06	0.0260946	ENSG00000267976	ENSG00000267976	protein_coding
GPIHBP1	8	144295068..144299044	1.7579	2.87311	7.32641	0.00756695	0.021839	1	ENSG00000182851	ENSG00000182851	protein_coding
GLIPR1L1	12	75728419..75764340	2.89723	2.87311	7.32641	0.00756695	0.021839	1	ENSG00000173401	ENSG00000173401	protein_coding
RP11-276H1.3	16	complement(12180603..12184159)	2.03129	2.87311	7.32641	0.00756695	0.021839	1	ENSG00000175604	ENSG00000175604	protein_coding
DMGDH	5	complement(78293438..78531861)	2.54831	2.86288	7.27465	1.6219e-06	1.10711e-05	0.0367409	ENSG00000132837	ENSG00000132837	protein_coding
ITGB3_1	17	45331212..45421658	1.5643	2.85363	7.22815	0.000245904	0.00106447	1	ENSG00000259207	ENSG00000259207	protein_coding
NDRG1	8	complement(134249414..134314265)	1308.66	2.84858	7.2029	4.5407e-134	7.96258e-130	1.02861e-129	ENSG00000104419	ENSG00000104419	protein_coding
TAGLN3	3	111717511..111732734	6.15682	2.80384	6.98299	1.34086e-05	7.65408e-05	0.303745	ENSG00000144834	ENSG00000144834	protein_coding
MT1X	16	56716336..56718108	1021.52	2.79615	6.94585	4.68934e-95	2.0558e-91	1.06228e-90	ENSG00000187193	ENSG00000187193	protein_coding
AL590452.1	1	144989309..144991365	3.57377	2.78981	6.91537	0.000353594	0.00147666	1	ENSG00000268172	ENSG00000268172	protein_coding
CTB-50L17.14	19	complement(4528439..4540079)	4.07723	2.78981	6.91537	0.000353594	0.00147666	1	ENSG00000267385	ENSG00000267385	protein_coding
SHPK_1	17	complement(3468738..3539543)	1.71589	2.78908	6.91191	3.25181e-06	2.09031e-05	0.0736631	ENSG00000262304	ENSG00000262304	protein_coding
ANGPTL4	19	8428173..8439257	1159.01	2.7748	6.84382	2.85026e-117	1.66607e-113	6.4567e-113	ENSG00000167772	ENSG00000167772	protein_coding
SESN2	1	28586038..28609002	266.602	2.73987	6.68009	1.93103e-94	6.77249e-91	4.37435e-90	ENSG00000130766	ENSG00000130766	protein_coding
SYT11	1	155829300..155854990	1.0203	2.73185	6.64308	0.00232752	0.00790077	1	ENSG00000132718	ENSG00000132718	protein_coding
MAP1LC3B2	12	116997186..117014425	8.434	2.72303	6.60259	0.000512172	0.00206423	1	ENSG00000171471	ENSG00000171471	protein_coding
MUC12	7	100612904..100662230	0.50717	2.71762	6.57786	0.000116924	0.000546185	1	ENSG00000205277	ENSG00000205277	protein_coding
AADAC	3	151531825..151546276	14.023	2.68282	6.42108	7.43086e-10	8.98673e-09	1.68331e-05	ENSG00000114771	ENSG00000114771	protein_coding
RGPD6	2	complement(111271389..111334762)	11.3232	2.68036	6.41016	1.64501e-40	3.24123e-38	3.72645e-36	ENSG00000183054	ENSG00000183054	protein_coding
C1QTNF7	4	15341442..15447790	0.897763	2.6394	6.23071	0.00342961	0.011086	1	ENSG00000163145	ENSG00000163145	protein_coding
CHAC1	15	41245160..41248710	92.2123	2.63363	6.20584	6.92081e-46	1.95747e-43	1.56777e-41	ENSG00000128965	ENSG00000128965	protein_coding
PP13439	3	complement(171509580..171527714)	1.14985	2.61268	6.11638	0.0166749	0.0432114	1	ENSG00000183657	ENSG00000183657	protein_coding
SLC26A4	7	107301080..107358254	0.576116	2.61268	6.11638	0.0166749	0.0432114	1	ENSG00000091137	ENSG00000091137	protein_coding
C11orf91	11	complement(33719807..33722347)	3.75025	2.61268	6.11638	0.0166749	0.0432114	1	ENSG00000205177	ENSG00000205177	protein_coding
AQP6	12	50360977..50370922	0.651486	2.61268	6.11638	0.0166749	0.0432114	1	ENSG00000086159	ENSG00000086159	protein_coding
PYY	17	complement(42030106..42081837)	2.82936	2.61268	6.11638	0.0166749	0.0432114	1	ENSG00000131096	ENSG00000131096	protein_coding
ASXL3	18	31158579..31331156	0.266338	2.61268	6.11638	0.0166749	0.0432114	1	ENSG00000141431	ENSG00000141431	protein_coding
RP1-130H16.18	22	complement(30681227..30695471)	1.62444	2.61268	6.11638	0.0166749	0.0432114	1	ENSG00000248751	ENSG00000248751	protein_coding
AKR1C1	10	4934796..5025475	1.52481	2.6107	6.10798	1.19568e-06	8.38361e-06	0.0270857	ENSG00000187134	ENSG00000187134	protein_coding
SLC38A4	12	complement(47158546..47226191)	1.93568	2.60264	6.07399	0.000247119	0.0010692	1	ENSG00000139209	ENSG00000139209	protein_coding
ANKRD20A2	9	42368303..42411410	5.23849	2.59042	6.02272	1.098e-08	1.10404e-07	0.000248729	ENSG00000183148	ENSG00000183148	protein_coding
ISG20	15	89179384..89199714	19.1058	2.54976	5.85538	5.79034e-37	9.23086e-35	1.31169e-32	ENSG00000172183	ENSG00000172183	protein_coding
IGSF1	X	complement(130407480..130533677)	1.12722	2.54153	5.82205	0.000362506	0.00150816	1	ENSG00000147255	ENSG00000147255	protein_coding
PTPRN	2	complement(220154345..220174370)	0.566283	2.54061	5.81833	0.00510913	0.0156141	1	ENSG00000054356	ENSG00000054356	protein_coding
CYP4F3	19	15751707..15773635	10.8415	2.49526	5.63829	9.2007e-20	3.6257e-18	2.08423e-15	ENSG00000186529	ENSG00000186529	protein_coding
CSF2	5	131409483..131411859	9.38856	2.47771	5.57012	0.000535035	0.00214651	1	ENSG00000164400	ENSG00000164400	protein_coding
CNTN2	1	205012325..205047627	2.28868	2.47124	5.5452	2.56385e-09	2.83478e-08	5.80788e-05	ENSG00000184144	ENSG00000184144	protein_coding
PDGFA	7	complement(536895..559933)	328.512	2.4532	5.47629	1.73257e-85	5.06374e-82	3.9248e-81	ENSG00000197461	ENSG00000197461	protein_coding
MYO7B	2	128293378..128395304	0.49329	2.43455	5.40596	0.00769806	0.02213	1	ENSG00000169994	ENSG00000169994	protein_coding
DHRS9	2	169921299..169952677	1.15807	2.43455	5.40596	0.00769806	0.02213	1	ENSG00000073737	ENSG00000073737	protein_coding
CXCL3	4	complement(74902306..74904524)	1.9576	2.43455	5.40596	0.00769806	0.02213	1	ENSG00000163734	ENSG00000163734	protein_coding
AC008443.1	5	180682720..180684578	2.33669	2.43455	5.40596	0.00769806	0.02213	1	ENSG00000268397	ENSG00000268397	protein_coding
ADRA2A	10	112836790..112840658	1.12275	2.43455	5.40596	0.00769806	0.02213	1	ENSG00000150594	ENSG00000150594	protein_coding
LYVE1	11	complement(10578513..10633236)	1.23582	2.43455	5.40596	0.00769806	0.02213	1	ENSG00000133800	ENSG00000133800	protein_coding
SLC47A1	17	19398698..19482347	1.03946	2.43455	5.40596	0.00769806	0.02213	1	ENSG00000142494	ENSG00000142494	protein_coding
NECAB1	8	91803778..91971636	0.88647	2.41994	5.35147	0.00243553	0.00820389	1	ENSG00000123119	ENSG00000123119	protein_coding
GDF1	19	complement(18979361..19006905)	2.26315	2.41994	5.35147	0.00243553	0.00820389	1	ENSG00000130283	ENSG00000130283	protein_coding
SLPI	20	complement(43880880..43883205)	9.53104	2.41994	5.35147	0.00243553	0.00820389	1	ENSG00000124107	ENSG00000124107	protein_coding
ARRDC4	15	98462784..98517068	164.72	2.41454	5.33148	1.98332e-71	2.89829e-68	4.49281e-67	ENSG00000140450	ENSG00000140450	protein_coding
KRT16	17	complement(39766030..39772151)	18.5548	2.40533	5.29757	1.1613e-13	2.35701e-12	2.63069e-09	ENSG00000186832	ENSG00000186832	protein_coding
ATF3	1	212738676..212794119	69.6175	2.38966	5.24033	1.94635e-50	7.11065e-48	4.40906e-46	ENSG00000162772	ENSG00000162772	protein_coding
DUSP1	5	complement(172195093..172198198)	190.492	2.38633	5.22825	6.06495e-58	3.66741e-55	1.37389e-53	ENSG00000120129	ENSG00000120129	protein_coding
OSGIN1	16	83981887..83999937	138.391	2.37763	5.19684	1.49019e-62	1.37537e-59	3.37573e-58	ENSG00000140961	ENSG00000140961	protein_coding
RP11-5A19.5	16	67197288..67199718	3.3265	2.34092	5.06625	0.00118733	0.0043504	1	ENSG00000265690	ENSG00000265690	protein_coding
MXD1	2	70124820..70170077	55.7705	2.33866	5.05833	2.27693e-54	1.14081e-51	5.15793e-50	ENSG00000059728	ENSG00000059728	protein_coding
PALM2	9	112403068..112713755	0.55032	2.33305	5.03869	0.00366968	0.0117666	1	ENSG00000243444	ENSG00000243444	protein_coding
BDKRB2	14	96671016..96710666	2.241	2.32923	5.02536	1.10858e-06	7.81669e-06	0.0251127	ENSG00000168398	ENSG00000168398	protein_coding
CCDC81	11	86085778..86134151	0.882431	2.32008	4.99359	0.0117354	0.0319156	1	ENSG00000149201	ENSG00000149201	protein_coding
COL4A3	2	228029281..228179508	2.81996	2.30985	4.95832	1.05456e-09	1.25035e-08	2.38889e-05	ENSG00000169031	ENSG00000169031	protein_coding
FPGT-TNNI3K	1	74663919..75009666	1.64253	2.29827	4.91869	1.61432e-06	1.10237e-05	0.0365692	ENSG00000259030	ENSG00000259030	protein_coding
C11orf86	11	66742748..66744475	11.8232	2.29137	4.8952	4.44313e-06	2.79565e-05	0.10065	ENSG00000173237	ENSG00000173237	protein_coding
LAMB3	1	complement(209788215..209825811)	332.864	2.28136	4.86135	8.34981e-77	1.46422e-73	1.89148e-72	ENSG00000196878	ENSG00000196878	protein_coding
ROBO4	11	complement(124753587..124768396)	0.902715	2.26733	4.81432	0.00178524	0.00626495	1	ENSG00000154133	ENSG00000154133	protein_coding
ARG2	14	68086515..68118437	42.1484	2.26621	4.81057	1.51685e-26	1.08128e-24	3.43612e-22	ENSG00000081181	ENSG00000081181	protein_coding
RNASEK-C17orf49	17	6915954..6920839	7.03648	2.25669	4.77895	6.50769e-06	3.96108e-05	0.147419	ENSG00000161939	ENSG00000161939	protein_coding
C2orf78	2	74011316..74044274	1.64605	2.24059	4.72592	0.00557482	0.0167857	1	ENSG00000187833	ENSG00000187833	protein_coding
KRT14	17	complement(39738531..39743173)	2.19737	2.24059	4.72592	0.00557482	0.0167857	1	ENSG00000186847	ENSG00000186847	protein_coding
LMOD1	1	complement(201865580..201915715)	2.77755	2.22993	4.69112	5.183e-05	0.000262004	1	ENSG00000163431	ENSG00000163431	protein_coding
NR4A3	9	102584137..102629173	5.92722	2.22109	4.66245	1.44003e-12	2.55332e-11	3.2621e-08	ENSG00000119508	ENSG00000119508	protein_coding
IL8	4	74606223..74609433	31.4457	2.20499	4.6107	3.30984e-20	1.35611e-18	7.49778e-16	ENSG00000169429	ENSG00000169429	protein_coding
MAST4	5	65892176..66465423	30.9888	2.20401	4.60757	7.60557e-55	3.92269e-52	1.72289e-50	ENSG00000069020	ENSG00000069020	protein_coding
ACAP1	17	7239848..7254797	14.8293	2.1988	4.59098	7.84389e-17	2.27732e-15	1.77688e-12	ENSG00000072818	ENSG00000072818	protein_coding
C2	6	31865562..31913449	0.663949	2.19573	4.58122	0.0181047	0.0463413	1	ENSG00000166278	ENSG00000166278	protein_coding
KIAA1045	9	34957484..34982541	0.619417	2.19573	4.58122	0.0181047	0.0463413	1	ENSG00000122733	ENSG00000122733	protein_coding
SCN4B	11	complement(118004092..118023603)	0.650667	2.19573	4.58122	0.0181047	0.0463413	1	ENSG00000177098	ENSG00000177098	protein_coding
CTD-3105H18.14	19	complement(12490003..12512088)	1.41752	2.19573	4.58122	0.0181047	0.0463413	1	ENSG00000268744	ENSG00000268744	protein_coding
UPP1	7	48128225..48148330	84.9787	2.1955	4.58048	1.45103e-51	6.05841e-49	3.28702e-47	ENSG00000183696	ENSG00000183696	protein_coding
APOLD1	12	12878851..12982909	10.1033	2.19109	4.56651	2.06608e-20	8.52553e-19	4.6803e-16	ENSG00000178878	ENSG00000178878	protein_coding
KIAA0408	6	complement(127761488..127780536)	0.832017	2.18979	4.56238	0.00270067	0.00895227	1	ENSG00000189367	ENSG00000189367	protein_coding
CLGN	4	complement(141309609..141349122)	9.31671	2.16137	4.4734	1.32706e-11	2.07595e-10	3.00619e-07	ENSG00000153132	ENSG00000153132	protein_coding
PBOV1	6	complement(138537129..138539627)	3.74395	2.1609	4.47194	0.000223275	0.000975258	1	ENSG00000254440	ENSG00000254440	protein_coding
APOBEC3D	22	39410368..39429281	5.9083	2.15245	4.44582	3.93292e-06	2.49612e-05	0.0890925	ENSG00000243811	ENSG00000243811	protein_coding
HILPDA	7	128095903..128098472	386.287	2.15035	4.43934	1.33503e-61	1.11482e-58	3.02425e-57	ENSG00000135245	ENSG00000135245	protein_coding
ETS1	11	complement(128328656..128457453)	67.2686	2.14685	4.42861	1.29612e-53	6.14291e-51	2.9361e-49	ENSG00000134954	ENSG00000134954	protein_coding
CEND1	11	complement(787104..790123)	2.83691	2.1418	4.41314	0.00853826	0.0242551	1	ENSG00000184524	ENSG00000184524	protein_coding
TBC1D3H	17	complement(34581086..34808061)	0.67602	2.1418	4.41314	0.00853826	0.0242551	1	ENSG00000242384	ENSG00000242384	protein_coding
BTG1	12	complement(92536286..92539673)	268.006	2.13957	4.4063	2.79819e-59	1.81737e-56	6.33874e-55	ENSG00000133639	ENSG00000133639	protein_coding
PRDM1	6	106534195..106557814	18.3626	2.12232	4.35394	5.6055e-27	4.25533e-25	1.26981e-22	ENSG00000057657	ENSG00000057657	protein_coding
ZNF419	19	57999079..58006048	0.861858	2.10784	4.31045	0.00410988	0.0129554	1	ENSG00000105136	ENSG00000105136	protein_coding
THRB	3	complement(24158651..24536773)	6.21562	2.09503	4.27235	1.03956e-15	2.68083e-14	2.35491e-11	ENSG00000151090	ENSG00000151090	protein_coding
SERPINE1	7	100770370..100782547	293.4	2.08819	4.25215	1.60044e-60	1.22023e-57	3.62547e-56	ENSG00000106366	ENSG00000106366	protein_coding
CD274	9	5450503..5470566	13.9092	2.08749	4.25008	2.78965e-16	7.67964e-15	6.3194e-12	ENSG00000120217	ENSG00000120217	protein_coding
SLC2A3	12	complement(8071826..8088871)	44.8134	2.07944	4.22644	1.71615e-41	3.67537e-39	3.8876e-37	ENSG00000059804	ENSG00000059804	protein_coding
TCP11L2	12	106695707..106740793	18.7506	2.07507	4.21364	4.31806e-27	3.30662e-25	9.7817e-23	ENSG00000166046	ENSG00000166046	protein_coding
GOLGA7B_1	10	99609996..99631337	6.69032	2.07238	4.20581	5.49364e-13	1.02268e-11	1.24447e-08	ENSG00000155265	ENSG00000155265	protein_coding
CYP4F11	19	complement(16023177..16045677)	53.9349	2.06553	4.18587	8.1791e-37	1.26928e-34	1.85281e-32	ENSG00000171903	ENSG00000171903	protein_coding
HRNR	1	complement(152184558..152196669)	2.81263	2.0629	4.17826	3.23498e-09	3.53229e-08	7.3282e-05	ENSG00000197915	ENSG00000197915	protein_coding
GOLGA8H	15	30896329..30906764	4.57495	2.05442	4.15376	0.000500399	0.00202049	1	ENSG00000261794	ENSG00000261794	protein_coding
CACNA1I	22	39966758..40085742	0.800795	2.05442	4.15376	0.000500399	0.00202049	1	ENSG00000100346	ENSG00000100346	protein_coding
FAM110C	2	complement(38814..46870)	435.031	2.04512	4.12707	7.41303e-64	7.64676e-61	1.67927e-59	ENSG00000184731	ENSG00000184731	protein_coding
LAMA3	18	21269407..21535030	29.2088	2.04049	4.11386	2.2023e-46	6.43658e-44	4.98886e-42	ENSG00000053747	ENSG00000053747	protein_coding
PVRL4	1	complement(161040785..161059389)	18.4738	2.03972	4.11165	2.13785e-17	6.68259e-16	4.84287e-13	ENSG00000143217	ENSG00000143217	protein_coding
ALDOC	17	complement(26900133..26904282)	670.235	2.03954	4.11114	2.11299e-64	2.31583e-61	4.78655e-60	ENSG00000109107	ENSG00000109107	protein_coding
NRP1	10	complement(33466420..33625190)	11.1411	2.03788	4.10643	3.4627e-27	2.7108e-25	7.84406e-23	ENSG00000099250	ENSG00000099250	protein_coding
MYLK4	6	complement(2663863..2751200)	0.739138	2.03575	4.10036	0.0131811	0.0352622	1	ENSG00000145949	ENSG00000145949	protein_coding
GADD45G	9	92219928..92221470	3.28587	2.03575	4.10036	0.0131811	0.0352622	1	ENSG00000130222	ENSG00000130222	protein_coding
TMPRSS5	11	complement(113558272..113577095)	1.63182	2.03575	4.10036	0.0131811	0.0352622	1	ENSG00000166682	ENSG00000166682	protein_coding
RUNDC3A	17	42385781..42396039	0.885609	2.03575	4.10036	0.0131811	0.0352622	1	ENSG00000108309	ENSG00000108309	protein_coding
DUSP5	10	112257596..112271302	1314.48	2.03088	4.08654	9.87849e-67	1.15486e-63	2.23777e-62	ENSG00000138166	ENSG00000138166	protein_coding
KCNK12	2	complement(47743720..47798078)	1.09966	2.0036	4.00999	0.00150667	0.00538436	1	ENSG00000184261	ENSG00000184261	protein_coding
TSLP	5	110405760..110413722	1.71678	2.0036	4.00999	0.00150667	0.00538436	1	ENSG00000145777	ENSG00000145777	protein_coding
CDKN1C	11	complement(2904443..2907111)	127.663	1.99452	3.98482	5.85643e-42	1.29998e-39	1.32666e-37	ENSG00000129757	ENSG00000129757	protein_coding
ADM	11	10326227..10328944	514.99	1.97383	3.9281	2.18364e-58	1.36758e-55	4.94659e-54	ENSG00000148926	ENSG00000148926	protein_coding
AC079210.1	17	66539369..66542970	5.9371	1.97357	3.92739	1.97035e-07	1.58568e-06	0.00446342	ENSG00000269657	ENSG00000269657	protein_coding
HK2	2	75061108..75120486	771.283	1.96625	3.90751	9.35446e-64	9.11332e-61	2.11906e-59	ENSG00000159399	ENSG00000159399	protein_coding
KDM3A	2	86667770..86719839	167.31	1.95752	3.88393	1.91171e-60	1.39682e-57	4.3306e-56	ENSG00000115548	ENSG00000115548	protein_coding
KCTD11	17	7255208..7258258	166.471	1.95393	3.87427	7.35076e-47	2.22247e-44	1.66517e-42	ENSG00000213859	ENSG00000213859	protein_coding
SNAI2	8	complement(49830249..49834299)	14.9356	1.95361	3.87341	2.01889e-10	2.67195e-09	4.57339e-06	ENSG00000019549	ENSG00000019549	protein_coding
ANGPTL1	1	complement(178818840..178840187)	4.12406	1.94735	3.85666	2.10696e-05	0.000115281	0.477289	ENSG00000116194	ENSG00000116194	protein_coding
CTC-487M23.8	5	112196885..112228776	5.99436	1.94654	3.85448	4.00609e-05	0.000207046	0.907499	ENSG00000272869	ENSG00000272869	protein_coding
SDC1	2	complement(20400558..20425194)	603.603	1.94578	3.85245	1.33781e-59	9.02301e-57	3.03054e-55	ENSG00000115884	ENSG00000115884	protein_coding
THBD	20	complement(23026270..23030378)	2.68359	1.94447	3.84896	0.000148378	0.000676887	1	ENSG00000178726	ENSG00000178726	protein_coding
LAMC2	1	183155373..183214035	254.019	1.94234	3.8433	7.02084e-58	4.10391e-55	1.59043e-53	ENSG00000058085	ENSG00000058085	protein_coding
NIPAL4	5	156887027..156901725	2.14401	1.94149	3.84101	0.000569737	0.002265	1	ENSG00000172548	ENSG00000172548	protein_coding
SSBP2	5	complement(80708840..81047616)	0.533025	1.93334	3.81939	0.00466305	0.0144753	1	ENSG00000145687	ENSG00000145687	protein_coding
FBXO32	8	complement(124510129..124553446)	5.87412	1.9326	3.81742	2.5062e-12	4.28767e-11	5.67728e-08	ENSG00000156804	ENSG00000156804	protein_coding
FAM129A	1	complement(184759858..184943682)	21.6326	1.93083	3.81273	1.20397e-30	1.16004e-28	2.72735e-26	ENSG00000135842	ENSG00000135842	protein_coding
CFB_2	6	31895475..31919861	1.50472	1.9285	3.80658	0.00967807	0.027072	1	ENSG00000243649	ENSG00000243649	protein_coding
CDH23	10	73156691..73575702	0.288738	1.9285	3.80658	0.00967807	0.027072	1	ENSG00000107736	ENSG00000107736	protein_coding
TPBGL	11	74951950..74954742	1.79456	1.9285	3.80658	0.00967807	0.027072	1	ENSG00000261594	ENSG00000261594	protein_coding
PTGS2	1	complement(186640923..186649559)	2.98063	1.91837	3.77996	8.73152e-06	5.17983e-05	0.197795	ENSG00000073756	ENSG00000073756	protein_coding
PLIN2	9	complement(19108373..19149288)	163.4	1.90552	3.74643	1.72958e-50	6.45318e-48	3.91802e-46	ENSG00000147872	ENSG00000147872	protein_coding
IL1RAP	3	190231840..190375843	23.6786	1.90529	3.74585	1.53366e-33	1.81718e-31	3.4742e-29	ENSG00000196083	ENSG00000196083	protein_coding
GEM	8	complement(95261481..95274578)	129.469	1.90377	3.7419	1.31632e-39	2.45564e-37	2.98186e-35	ENSG00000164949	ENSG00000164949	protein_coding
ANG	14	21152336..21167130	23.6006	1.89776	3.72633	4.69725e-10	5.85437e-09	1.06407e-05	ENSG00000214274	ENSG00000214274	protein_coding
GRAMD1B	11	123396344..123498482	21.5469	1.8968	3.72385	3.60298e-32	3.92434e-30	8.16183e-28	ENSG00000023171	ENSG00000023171	protein_coding
TMEM154	4	complement(153539784..153601317)	2.07886	1.89322	3.71463	8.22639e-08	7.07493e-07	0.00186352	ENSG00000170006	ENSG00000170006	protein_coding
CEBPB	20	48807376..48809212	1092.3	1.88875	3.70315	5.07741e-56	2.6981e-53	1.15019e-51	ENSG00000172216	ENSG00000172216	protein_coding
SEMA7A	15	complement(74701630..74726808)	218.06	1.879	3.67819	2.28254e-50	8.16872e-48	5.17065e-46	ENSG00000138623	ENSG00000138623	protein_coding
C6orf195	6	complement(2622147..2634837)	3.15751	1.87833	3.67649	0.00171279	0.00603001	1	ENSG00000164385	ENSG00000164385	protein_coding
HEY1	8	complement(80676245..80680098)	2.3779	1.87833	3.67649	0.00171279	0.00603001	1	ENSG00000164683	ENSG00000164683	protein_coding
P4HA1	10	complement(74766975..74856732)	859.49	1.87717	3.67354	9.49032e-57	5.36846e-54	2.14984e-52	ENSG00000122884	ENSG00000122884	protein_coding
LGALS7B	19	39279851..39282389	10.3772	1.86681	3.64725	0.00347102	0.0112075	1	ENSG00000178934	ENSG00000178934	protein_coding
TNFRSF10D	8	complement(22993101..23021543)	388.453	1.86421	3.64069	1.56718e-52	6.87051e-50	3.55013e-48	ENSG00000173530	ENSG00000173530	protein_coding
KCNK3	2	26915619..26956288	6.56148	1.86224	3.63573	2.94798e-11	4.39216e-10	6.67805e-07	ENSG00000171303	ENSG00000171303	protein_coding
GLRX	5	complement(95087023..95158709)	76.9648	1.86186	3.63477	4.09956e-43	9.84793e-41	9.28673e-39	ENSG00000173221	ENSG00000173221	protein_coding
AKAP5	14	64932217..64941221	6.00504	1.86185	3.63474	3.50824e-12	5.90408e-11	7.94722e-08	ENSG00000179841	ENSG00000179841	protein_coding
PTPRH	19	complement(55692616..55720874)	61.6911	1.86012	3.63039	9.2698e-35	1.22222e-32	2.09989e-30	ENSG00000080031	ENSG00000080031	protein_coding
CALB1	8	complement(91070836..91107703)	2.10656	1.85579	3.61949	1.87823e-05	0.000104065	0.425476	ENSG00000104327	ENSG00000104327	protein_coding
HBG2	11	complement(5274420..5667019)	2.80242	1.85139	3.60849	0.00714055	0.0207863	1	ENSG00000196565	ENSG00000196565	protein_coding
IGFBP3	7	complement(45951949..45961473)	88.2879	1.84936	3.60339	1.09981e-39	2.0738e-37	2.49141e-35	ENSG00000146674	ENSG00000146674	protein_coding
RAET1L	6	complement(150339470..150346668)	13.1574	1.84538	3.59348	4.22561e-06	2.67028e-05	0.0957227	ENSG00000155918	ENSG00000155918	protein_coding
TRIB3	20	361261..378203	239.729	1.84376	3.58945	3.94485e-46	1.13405e-43	8.93627e-42	ENSG00000101255	ENSG00000101255	protein_coding
DDIT4	10	74033678..74035794	2538.9	1.8432	3.58804	1.24574e-56	6.82665e-54	2.82197e-52	ENSG00000168209	ENSG00000168209	protein_coding
CREBRF	5	172483355..172566291	11.4569	1.83922	3.57817	3.78044e-25	2.37612e-23	8.56383e-21	ENSG00000164463	ENSG00000164463	protein_coding
AOX1	2	201450591..201541787	3.00925	1.83891	3.5774	7.84095e-06	4.69761e-05	0.177621	ENSG00000138356	ENSG00000138356	protein_coding
BEST1	11	61717293..61732987	4.0412	1.8388	3.57714	3.15691e-10	4.01738e-09	7.15135e-06	ENSG00000167995	ENSG00000167995	protein_coding
HIVEP2	6	complement(143072604..143266338)	61.2637	1.83145	3.55895	6.37198e-44	1.61941e-41	1.44345e-39	ENSG00000010818	ENSG00000010818	protein_coding
UCN2	3	complement(48599160..48601206)	5.64057	1.83092	3.55764	0.00128839	0.0046806	1	ENSG00000145040	ENSG00000145040	protein_coding
P2RY6	11	72975550..73009662	1.17657	1.82971	3.55465	0.0149614	0.0392995	1	ENSG00000171631	ENSG00000171631	protein_coding
TAS2R19	12	complement(11174218..11175219)	4.66872	1.82971	3.55465	0.0149614	0.0392995	1	ENSG00000212124	ENSG00000212124	protein_coding
AC005477.1	14	complement(72456191..72458326)	2.1901	1.82971	3.55465	0.0149614	0.0392995	1	ENSG00000257040	ENSG00000257040	protein_coding
MEF2BNB-MEF2B	19	complement(19256376..19302967)	13.3244	1.8273	3.54873	6.20265e-08	5.47958e-07	0.00140509	ENSG00000064489	ENSG00000064489	protein_coding
HCG27	6	31165537..31171745	4.68431	1.82045	3.53192	0.000251577	0.00108635	1	ENSG00000206344	ENSG00000206344	protein_coding
FRZB	2	complement(183698002..183731890)	2.32487	1.81451	3.5174	0.0025921	0.00864987	1	ENSG00000162998	ENSG00000162998	protein_coding
MYOM1	18	complement(3066805..3220106)	3.05018	1.81395	3.51603	1.43703e-06	9.91726e-06	0.032553	ENSG00000101605	ENSG00000101605	protein_coding
SPOCD1	1	complement(32256023..32281652)	9.3382	1.8106	3.50789	1.98671e-15	5.02003e-14	4.5005e-11	ENSG00000134668	ENSG00000134668	protein_coding
ASNS	7	complement(97481430..97501854)	307.295	1.81011	3.50669	8.97255e-50	3.02582e-47	2.03255e-45	ENSG00000070669	ENSG00000070669	protein_coding
GCLC	6	complement(53362139..53481768)	220.633	1.80498	3.49425	3.51161e-51	1.43208e-48	7.95485e-47	ENSG00000001084	ENSG00000001084	protein_coding
SLFN5	17	33570055..33600674	52.701	1.80475	3.4937	3.15497e-42	7.09302e-40	7.14695e-38	ENSG00000166750	ENSG00000166750	protein_coding
KCTD16	5	143550396..143865249	1.7065	1.80266	3.48862	1.57098e-07	1.28973e-06	0.00355875	ENSG00000183775	ENSG00000183775	protein_coding
AC007952.6	17	complement(19059040..19062424)	4.37245	1.79322	3.46588	0.00528775	0.0160564	1	ENSG00000197665	ENSG00000197665	protein_coding
BHLHE40	3	5020801..5027008	815.295	1.79165	3.4621	1.99035e-52	8.51288e-50	4.50875e-48	ENSG00000134107	ENSG00000134107	protein_coding
AC110619.2	2	complement(241388732..241396131)	4.98302	1.79088	3.46026	0.000192466	0.000854452	1	ENSG00000218416	ENSG00000218416	protein_coding
NAV3	12	78224685..78606790	4.63305	1.78872	3.45508	7.46703e-13	1.36256e-11	1.69151e-08	ENSG00000067798	ENSG00000067798	protein_coding
TMEM249	8	complement(145575878..145578574)	3.58816	1.77229	3.41596	0.00194132	0.00673053	1	ENSG00000214597	ENSG00000214597	protein_coding
UNC5CL	6	complement(40994772..41006928)	5.03571	1.76906	3.40832	3.14042e-05	0.000166081	0.711398	ENSG00000124602	ENSG00000124602	protein_coding
ANKFN1	17	54188319..54589020	3.18557	1.76789	3.40555	7.221e-07	5.2608e-06	0.0163577	ENSG00000153930	ENSG00000153930	protein_coding
CCDC114	19	complement(48799714..48825151)	5.12996	1.76789	3.40555	7.221e-07	5.2608e-06	0.0163577	ENSG00000105479	ENSG00000105479	protein_coding
FAT4	4	126237554..126414087	7.21591	1.76685	3.40311	1.37291e-21	6.11049e-20	3.11005e-17	ENSG00000196159	ENSG00000196159	protein_coding
COL6A6	3	130279178..130396999	0.549302	1.76451	3.39758	0.0109665	0.0301329	1	ENSG00000206384	ENSG00000206384	protein_coding
TMEM236_2	10	18041218..18089855	0.97829	1.76451	3.39758	0.0109665	0.0301329	1	ENSG00000184040	ENSG00000184040	protein_coding
LYPD3	19	complement(43964939..43969812)	83.8353	1.76335	3.39485	5.8843e-29	5.13368e-27	1.33297e-24	ENSG00000124466	ENSG00000124466	protein_coding
CCDC147	10	106113522..106214848	2.73119	1.75871	3.38396	0.000734711	0.00283349	1	ENSG00000120051	ENSG00000120051	protein_coding
ENO2	12	7022909..7032861	617.794	1.7578	3.38182	4.55646e-50	1.56671e-47	1.03218e-45	ENSG00000111674	ENSG00000111674	protein_coding
C11orf35	11	complement(554855..560779)	6.26384	1.75533	3.37604	5.5216e-06	3.39862e-05	0.125081	ENSG00000185522	ENSG00000185522	protein_coding
STC2	5	complement(172741716..172756506)	221.547	1.74934	3.36205	9.91862e-47	2.94802e-44	2.24687e-42	ENSG00000113739	ENSG00000113739	protein_coding
ADAM12	10	complement(127700950..128077024)	0.711673	1.74773	3.35831	0.00392843	0.0124618	1	ENSG00000148848	ENSG00000148848	protein_coding
CHAD	17	complement(48541857..48546327)	3.89406	1.74773	3.35831	0.00392843	0.0124618	1	ENSG00000136457	ENSG00000136457	protein_coding
GADD45B	19	2476120..2478257	133.941	1.74608	3.35445	2.41557e-32	2.68098e-30	5.47199e-28	ENSG00000099860	ENSG00000099860	protein_coding
FRAT1	10	99079022..99081672	3.27719	1.73748	3.33452	0.00145788	0.00523132	1	ENSG00000165879	ENSG00000165879	protein_coding
PRKG2	4	complement(82009837..82136218)	5.96851	1.73327	3.32481	8.25575e-07	5.94794e-06	0.0187018	ENSG00000138669	ENSG00000138669	protein_coding
DBP	19	complement(49133287..49140695)	27.9307	1.73307	3.32435	2.1488e-26	1.50726e-24	4.86769e-22	ENSG00000105516	ENSG00000105516	protein_coding
NFIL3	9	complement(94171327..94186144)	262.67	1.73176	3.32132	4.40907e-39	7.88954e-37	9.98787e-35	ENSG00000165030	ENSG00000165030	protein_coding
EFEMP2	11	complement(65633912..65641063)	4.45777	1.73059	3.31862	3.68068e-07	2.83089e-06	0.00833784	ENSG00000172638	ENSG00000172638	protein_coding
TRIM9	14	complement(51441980..51562779)	14.6435	1.72945	3.31601	3.60124e-22	1.764e-20	8.15789e-18	ENSG00000100505	ENSG00000100505	protein_coding
WNT6	2	219724544..219738955	27.6657	1.72868	3.31424	1.43591e-11	2.23427e-10	3.25278e-07	ENSG00000115596	ENSG00000115596	protein_coding
SLCO1B7	12	20968673..21245679	3.95701	1.72558	3.30714	0.000218035	0.000955628	1	ENSG00000205754	ENSG00000205754	protein_coding
FAM20A	17	complement(66531254..66597530)	5.92555	1.72487	3.3055	1.1127e-09	1.30956e-08	2.52061e-05	ENSG00000108950	ENSG00000108950	protein_coding
PNRC1	6	89790470..89794879	243.91	1.72417	3.30391	2.46021e-41	5.13597e-39	5.5731e-37	ENSG00000146278	ENSG00000146278	protein_coding
FXYD6	11	complement(117707693..117748201)	4.16464	1.72357	3.30252	1.49005e-06	1.0263e-05	0.0337542	ENSG00000137726	ENSG00000137726	protein_coding
GADD45A	1	68150744..68154021	149.389	1.72215	3.29927	1.38678e-32	1.56539e-30	3.14148e-28	ENSG00000116717	ENSG00000116717	protein_coding
MAK	6	complement(10762956..10838764)	3.51091	1.71889	3.29183	3.56496e-05	0.000186334	0.80757	ENSG00000111837	ENSG00000111837	protein_coding
BMF	15	complement(40380091..40401093)	6.56393	1.71885	3.29175	1.87064e-09	2.13009e-08	4.23755e-05	ENSG00000104081	ENSG00000104081	protein_coding
KRT15	17	complement(39669995..39678781)	52.0909	1.71708	3.28771	1.98638e-34	2.52414e-32	4.49974e-30	ENSG00000171346	ENSG00000171346	protein_coding
C10orf10	10	complement(45466429..45474258)	18.5077	1.71484	3.28261	8.85277e-13	1.60153e-11	2.00542e-08	ENSG00000165507	ENSG00000165507	protein_coding
TH	11	complement(2185159..2193107)	2.36984	1.71117	3.27427	0.00292748	0.00962073	1	ENSG00000180176	ENSG00000180176	protein_coding
CCDC11	18	complement(47753563..47792892)	4.15202	1.71117	3.27427	0.00292748	0.00962073	1	ENSG00000172361	ENSG00000172361	protein_coding
JUN	1	complement(59246465..59249785)	369.967	1.70947	3.27041	2.89478e-44	7.57654e-42	6.55754e-40	ENSG00000177606	ENSG00000177606	protein_coding
MCF2L2	3	complement(182895831..183146566)	1.31592	1.70852	3.26826	1.08112e-07	9.10157e-07	0.00244907	ENSG00000053524	ENSG00000053524	protein_coding
PAG1	8	complement(81880045..82024303)	26.2213	1.69457	3.23681	5.42623e-31	5.34576e-29	1.2292e-26	ENSG00000076641	ENSG00000076641	protein_coding
FOS	14	75745477..75748933	96.1783	1.69383	3.23514	8.03429e-32	8.48731e-30	1.82001e-27	ENSG00000170345	ENSG00000170345	protein_coding
AP000769.1	11	65222728..65234028	26.5196	1.68866	3.22356	9.08233e-06	5.35894e-05	0.205742	ENSG00000173727	ENSG00000173727	protein_coding
PER1	17	complement(8043790..8059824)	130.614	1.6867	3.2192	2.08193e-41	4.39864e-39	4.71619e-37	ENSG00000179094	ENSG00000179094	protein_coding
SDC4	20	complement(43953928..43977064)	1317.92	1.68566	3.21689	5.54445e-47	1.70575e-44	1.25598e-42	ENSG00000124145	ENSG00000124145	protein_coding
ZFP36	19	39897453..39900052	183.532	1.6836	3.21228	2.32344e-33	2.73449e-31	5.26329e-29	ENSG00000128016	ENSG00000128016	protein_coding
CSRNP1	3	complement(39183346..39196053)	184.852	1.68307	3.2111	6.00834e-38	1.00345e-35	1.36107e-33	ENSG00000144655	ENSG00000144655	protein_coding
AC023632.1	8	95558771..95560630	4.49123	1.68114	3.20681	0.00218802	0.00747644	1	ENSG00000212997	ENSG00000212997	protein_coding
WFDC3	20	complement(44376583..44420571)	3.47346	1.68114	3.20681	0.00218802	0.00747644	1	ENSG00000124116	ENSG00000124116	protein_coding
PLAUR	19	complement(44150247..44174699)	155.116	1.68024	3.20482	4.33063e-39	7.82907e-37	9.81018e-35	ENSG00000011422	ENSG00000011422	protein_coding
DNAJB2	2	220143989..220151622	90.7182	1.6795	3.20316	7.24082e-37	1.14392e-34	1.64026e-32	ENSG00000135924	ENSG00000135924	protein_coding
FOXD4L1	2	114256661..114258728	2.4237	1.67205	3.18667	0.0168787	0.0436684	1	ENSG00000184492	ENSG00000184492	protein_coding
CD72	9	complement(35609530..35646807)	1.48554	1.67205	3.18667	0.0168787	0.0436684	1	ENSG00000137101	ENSG00000137101	protein_coding
RDH5	12	56114151..56118489	1.68026	1.67205	3.18667	0.0168787	0.0436684	1	ENSG00000135437	ENSG00000135437	protein_coding
SIGLEC15	18	43405477..43424045	1.39305	1.67205	3.18667	0.0168787	0.0436684	1	ENSG00000197046	ENSG00000197046	protein_coding
ERRFI1	1	complement(8064464..8086368)	3295.97	1.66874	3.17937	7.3728e-48	2.39425e-45	1.67016e-43	ENSG00000116285	ENSG00000116285	protein_coding
KANK3	19	complement(8387468..8408146)	57.9091	1.66742	3.17647	3.79776e-25	2.37848e-23	8.60307e-21	ENSG00000186994	ENSG00000186994	protein_coding
LSAMP	3	complement(115521235..117716095)	1.19258	1.66641	3.17425	0.000245873	0.00106447	1	ENSG00000185565	ENSG00000185565	protein_coding
KDM7A	7	complement(139784546..139876835)	54.1793	1.66118	3.16276	8.639e-36	1.27305e-33	1.95699e-31	ENSG00000006459	ENSG00000006459	protein_coding
SH3D21	1	36771988..36790484	21.1363	1.65854	3.15696	2.31518e-17	7.18567e-16	5.24458e-13	ENSG00000214193	ENSG00000214193	protein_coding
EFCAB12	3	complement(129120164..129147494)	1.1583	1.65602	3.15146	0.00164007	0.00580194	1	ENSG00000172771	ENSG00000172771	protein_coding
GDF15	19	18485541..18499986	1900.97	1.65575	3.15088	1.01872e-45	2.83559e-43	2.3077e-41	ENSG00000130513	ENSG00000130513	protein_coding
SERPINB1	6	complement(2832566..2842240)	383.555	1.6519	3.14247	1.23674e-41	2.71093e-39	2.80158e-37	ENSG00000021355	ENSG00000021355	protein_coding
PIM1	6	37137979..37143202	268.485	1.65001	3.13835	6.38112e-39	1.1303e-36	1.44552e-34	ENSG00000137193	ENSG00000137193	protein_coding
INSIG2	2	118846028..118868573	140.885	1.64999	3.13831	4.01835e-36	6.02271e-34	9.10277e-32	ENSG00000125629	ENSG00000125629	protein_coding
FAM214A	15	complement(52873514..53002014)	9.82406	1.64989	3.13809	4.36512e-15	1.06909e-13	9.88832e-11	ENSG00000047346	ENSG00000047346	protein_coding
ZNF177	19	9435021..9493293	10.0009	1.64988	3.13808	9.79057e-09	9.92952e-08	0.000221786	ENSG00000188629	ENSG00000188629	protein_coding
ATG9B	7	complement(150709297..150721586)	2.03494	1.64987	3.13806	0.000188087	0.000837556	1	ENSG00000181652	ENSG00000181652	protein_coding
TBC1D3G	17	complement(34745936..34808104)	1.69397	1.64987	3.13806	0.000188087	0.000837556	1	ENSG00000161583	ENSG00000161583	protein_coding
ULBP1	6	150285143..150294846	24.9919	1.64824	3.1345	2.3364e-15	5.87821e-14	5.29265e-11	ENSG00000111981	ENSG00000111981	protein_coding
LEMD1	1	complement(205350506..205425082)	6.91556	1.64735	3.13258	0.00441595	0.0138011	1	ENSG00000186007	ENSG00000186007	protein_coding
NR1D1	17	complement(38249040..38256978)	245.789	1.64714	3.13213	1.20605e-37	1.97658e-35	2.73208e-33	ENSG00000126368	ENSG00000126368	protein_coding
KLHL24	3	183353356..183402265	35.578	1.6461	3.12986	2.85565e-30	2.68209e-28	6.4689e-26	ENSG00000114796	ENSG00000114796	protein_coding
BCL2L2-PABPN1	14	23776044..23794578	9.92944	1.64148	3.11985	5.86706e-05	0.000293119	1	ENSG00000258643	ENSG00000258643	protein_coding
BBC3	19	complement(47724081..47736023)	108.915	1.6413	3.11946	6.18142e-29	5.36621e-27	1.40028e-24	ENSG00000105327	ENSG00000105327	protein_coding
RAPGEF4	2	173600002..173917621	1.3532	1.6347	3.10523	0.00123281	0.00449451	1	ENSG00000091428	ENSG00000091428	protein_coding
IZUMO4	19	2096380..2099592	3.4387	1.6347	3.10523	0.00123281	0.00449451	1	ENSG00000099840	ENSG00000099840	protein_coding
COL5A3	19	complement(10070237..10121147)	0.841556	1.63373	3.10314	0.0123264	0.0332787	1	ENSG00000080573	ENSG00000080573	protein_coding
NUTM2A	10	88985205..88996665	6.77237	1.63011	3.09536	1.11593e-08	1.12079e-07	0.000252792	ENSG00000184923	ENSG00000184923	protein_coding
VWA7	6	complement(31733367..31745108)	18.3181	1.62739	3.08953	9.25555e-14	1.90723e-12	2.09666e-09	ENSG00000204396	ENSG00000204396	protein_coding
RP11-268J15.5	1	36789335..36794822	11.2716	1.62157	3.0771	4.97866e-06	3.09595e-05	0.112782	ENSG00000116883	ENSG00000116883	protein_coding
SOCS1	16	complement(11348262..11350036)	55.373	1.61054	3.05366	1.40331e-13	2.80279e-12	3.17892e-09	ENSG00000185338	ENSG00000185338	protein_coding
MAP1LC3B	16	87417601..87438385	298.487	1.6082	3.04871	9.70496e-41	2.00219e-38	2.19846e-36	ENSG00000140941	ENSG00000140941	protein_coding
THAP9	4	83821837..83841122	13.9614	1.60435	3.04059	1.54025e-12	2.71729e-11	3.48913e-08	ENSG00000168152	ENSG00000168152	protein_coding
SERPINB8	18	61637159..61672278	29.405	1.60339	3.03856	9.64264e-20	3.78285e-18	2.18435e-15	ENSG00000166401	ENSG00000166401	protein_coding
CCNG2	4	78078304..78354542	72.0982	1.60332	3.03842	3.98537e-34	4.99196e-32	9.02806e-30	ENSG00000138764	ENSG00000138764	protein_coding
GLIS1	1	complement(53971910..54199877)	3.08955	1.6018	3.03521	0.00244938	0.00824103	1	ENSG00000174332	ENSG00000174332	protein_coding
FSIP2	2	186603355..186698017	0.365634	1.6018	3.03521	0.00244938	0.00824103	1	ENSG00000188738	ENSG00000188738	protein_coding
MAGEB17	X	16185604..16189587	5.39282	1.6018	3.03521	0.00244938	0.00824103	1	ENSG00000182798	ENSG00000182798	protein_coding
LCP1	13	complement(46700055..46786006)	2.11404	1.60045	3.03238	0.000702345	0.00272787	1	ENSG00000136167	ENSG00000136167	protein_coding
LDHD	16	complement(75145758..75150669)	19.2641	1.6002	3.03185	2.60822e-10	3.38046e-09	5.90839e-06	ENSG00000166816	ENSG00000166816	protein_coding
DHRS12	13	complement(52342129..52378293)	4.4553	1.59896	3.02925	6.58596e-05	0.000325879	1	ENSG00000102796	ENSG00000102796	protein_coding
ZNF233	19	44754318..44779470	3.71012	1.59896	3.02925	6.58596e-05	0.000325879	1	ENSG00000159915	ENSG00000159915	protein_coding
SAT1	X	23801290..23804343	713.24	1.59863	3.02856	9.95227e-41	2.02934e-38	2.25449e-36	ENSG00000130066	ENSG00000130066	protein_coding
CREB5	7	28338940..28865511	5.5529	1.59629	3.02366	4.87856e-13	9.13025e-12	1.10514e-08	ENSG00000146592	ENSG00000146592	protein_coding
SMIM14	4	complement(39547950..39640710)	91.5785	1.59605	3.02315	6.84123e-35	9.22829e-33	1.54974e-30	ENSG00000163683	ENSG00000163683	protein_coding
PPP1R15A	19	49375649..49379314	139.363	1.59482	3.02058	6.11974e-32	6.58379e-30	1.38631e-27	ENSG00000087074	ENSG00000087074	protein_coding
MAP1B	5	71403061..71505395	49.5611	1.58938	3.0092	9.2386e-35	1.22222e-32	2.09282e-30	ENSG00000131711	ENSG00000131711	protein_coding
CATSPER1	11	complement(65784223..65793988)	5.22299	1.58797	3.00626	0.000161528	0.000729662	1	ENSG00000175294	ENSG00000175294	protein_coding
TMED7-TICAM2	5	complement(114914339..114961858)	44.2781	1.58607	3.00231	4.68077e-22	2.23903e-20	1.06033e-17	ENSG00000251201	ENSG00000251201	protein_coding
RBCK1	20	388142..411610	177.997	1.58451	2.99906	3.38044e-35	4.74236e-33	7.65772e-31	ENSG00000125826	ENSG00000125826	protein_coding
PARD3B	2	205410516..206484886	0.67589	1.58058	2.9909	0.00665948	0.0195809	1	ENSG00000116117	ENSG00000116117	protein_coding
GATS_2	7	complement(99798283..99869855)	2.56754	1.58058	2.9909	0.00665948	0.0195809	1	ENSG00000160844	ENSG00000160844	protein_coding
VEGFA	6	43737921..43754224	88.9608	1.58017	2.99005	1.42214e-38	2.44497e-36	3.22158e-34	ENSG00000112715	ENSG00000112715	protein_coding
STRC	15	complement(43891596..44010458)	1.47061	1.57414	2.97759	0.000404409	0.00166668	1	ENSG00000242866	ENSG00000242866	protein_coding
ABCA1	9	complement(107543283..107690518)	14.4846	1.57347	2.9762	9.39477e-22	4.25702e-20	2.1282e-17	ENSG00000165029	ENSG00000165029	protein_coding
NFATC4	14	24834879..24848810	3.36642	1.56937	2.96776	2.86247e-07	2.25298e-06	0.00648436	ENSG00000100968	ENSG00000100968	protein_coding
STX11	6	144471663..144509507	13.5324	1.56706	2.963	7.80497e-07	5.65337e-06	0.0176806	ENSG00000135604	ENSG00000135604	protein_coding
TMEM86A	11	18714669..18726332	5.59143	1.56429	2.95733	2.18425e-06	1.45417e-05	0.0494797	ENSG00000151117	ENSG00000151117	protein_coding
MLANA	9	5890802..5910606	2.49283	1.56139	2.95138	0.00492432	0.0151523	1	ENSG00000120215	ENSG00000120215	protein_coding
C7orf13	7	complement(156431057..156433348)	6.99785	1.55935	2.94722	7.36194e-05	0.000361015	1	ENSG00000244291	ENSG00000244291	protein_coding
EGR1	5	137801179..137805004	1074	1.55739	2.94321	1.93143e-40	3.76328e-38	4.37526e-36	ENSG00000120738	ENSG00000120738	protein_coding
TAS2R30	12	complement(11285557..11287243)	6.3383	1.55621	2.94079	0.00103581	0.00384829	1	ENSG00000256188	ENSG00000256188	protein_coding
FA2H	16	complement(74746853..74808729)	52.9529	1.55601	2.9404	4.44136e-21	1.92781e-19	1.0061e-16	ENSG00000103089	ENSG00000103089	protein_coding
LRP1	12	57522276..57607134	19.7387	1.55096	2.93011	4.40828e-30	4.09014e-28	9.98608e-26	ENSG00000123384	ENSG00000123384	protein_coding
PFKFB4	3	complement(48555117..48599448)	150.809	1.55016	2.92849	1.08576e-35	1.57354e-33	2.45956e-31	ENSG00000114268	ENSG00000114268	protein_coding
YPEL2	17	57409050..57479090	13.6867	1.54926	2.92666	5.3764e-18	1.77219e-16	1.21792e-13	ENSG00000175155	ENSG00000175155	protein_coding
ARRDC3	5	complement(90664541..90679176)	311.799	1.5473	2.9227	7.74039e-38	1.28052e-35	1.75343e-33	ENSG00000113369	ENSG00000113369	protein_coding
PAQR9	3	complement(142668006..142682178)	1.39957	1.54684	2.92177	0.018832	0.047923	1	ENSG00000188582	ENSG00000188582	protein_coding
RP11-195B21.3	9	67968793..67987998	5.25699	1.54684	2.92177	0.018832	0.047923	1	ENSG00000155282	ENSG00000155282	protein_coding
DKFZP667F0711	10	6392278..6394723	2.18575	1.54684	2.92177	0.018832	0.047923	1	ENSG00000212743	ENSG00000212743	protein_coding
SLC28A2	15	45544428..45568149	1.62109	1.54684	2.92177	0.018832	0.047923	1	ENSG00000137860	ENSG00000137860	protein_coding
MSH4	1	76262567..76378923	2.55777	1.54545	2.91896	0.00365488	0.0117256	1	ENSG00000057468	ENSG00000057468	protein_coding
VIL1	2	219283815..219318018	1.20718	1.54545	2.91896	0.00365488	0.0117256	1	ENSG00000127831	ENSG00000127831	protein_coding
PCED1B	12	47473386..47630443	3.1933	1.54545	2.91896	0.00365488	0.0117256	1	ENSG00000179715	ENSG00000179715	protein_coding
TNFRSF6B	20	62328021..62330037	1852.08	1.53871	2.90534	2.01258e-38	3.42647e-36	4.5591e-34	ENSG00000243509	ENSG00000243509	protein_coding
IL20RB	3	136665072..136729927	6.08032	1.53637	2.90064	0.000138195	0.000634891	1	ENSG00000174564	ENSG00000174564	protein_coding
RP11-512M8.5	12	complement(122692326..122750970)	3.28311	1.53201	2.89188	0.00272236	0.00901933	1	ENSG00000256861	ENSG00000256861	protein_coding
WNT7B	22	complement(46316242..46373009)	181.131	1.53093	2.88972	7.93348e-35	1.062e-32	1.79717e-30	ENSG00000188064	ENSG00000188064	protein_coding
SIRPB1	20	complement(1544167..1600707)	2.57838	1.52905	2.88596	0.000106297	0.000501081	1	ENSG00000101307	ENSG00000101307	protein_coding
PTAFR	1	complement(28473677..28520447)	27.6918	1.52841	2.88469	1.4826e-18	5.17906e-17	3.35854e-14	ENSG00000169403	ENSG00000169403	protein_coding
UPRT	X	74493920..74524435	48.9688	1.52667	2.8812	4.19713e-19	1.56932e-17	9.50776e-15	ENSG00000094841	ENSG00000094841	protein_coding
DCDC1	11	complement(30851916..31391357)	0.45704	1.52659	2.88103	0.0137113	0.0365079	1	ENSG00000170959	ENSG00000170959	protein_coding
SYNE3	14	complement(95883831..95942173)	12.4632	1.52623	2.88032	6.42351e-16	1.6888e-14	1.45512e-11	ENSG00000176438	ENSG00000176438	protein_coding
LYRM9	17	complement(26205340..26221778)	6.88719	1.52553	2.87893	2.07623e-05	0.000113742	0.470328	ENSG00000232859	ENSG00000232859	protein_coding
CPEB2	4	15004298..15071777	19.4613	1.52512	2.8781	3.61385e-19	1.35411e-17	8.18646e-15	ENSG00000137449	ENSG00000137449	protein_coding
GGT1	22	24979718..25024972	10.5504	1.52296	2.87381	6.61562e-10	8.07879e-09	1.49864e-05	ENSG00000100031	ENSG00000100031	protein_coding
EGR2	10	complement(64571756..64679660)	10.8695	1.52262	2.87312	6.40935e-09	6.7021e-08	0.000145191	ENSG00000122877	ENSG00000122877	protein_coding
CDA	1	20915441..20945401	162.389	1.52169	2.87127	3.33603e-20	1.36365e-18	7.55711e-16	ENSG00000158825	ENSG00000158825	protein_coding
SCUBE1	22	complement(43593289..43739394)	12.3911	1.52085	2.86959	8.34848e-20	3.30472e-18	1.89118e-15	ENSG00000159307	ENSG00000159307	protein_coding
AFAP1L2	10	complement(116054583..116164515)	1.62916	1.52051	2.86892	0.00203469	0.0070154	1	ENSG00000169129	ENSG00000169129	protein_coding
TLCD2	17	complement(1611064..1613732)	9.77827	1.52051	2.86892	0.00203469	0.0070154	1	ENSG00000185561	ENSG00000185561	protein_coding
EFR3B	2	25264999..25378243	6.50873	1.51925	2.86642	1.53444e-09	1.7633e-08	3.47598e-05	ENSG00000084710	ENSG00000084710	protein_coding
ABTB1	3	127391778..127399768	19.2213	1.51791	2.86375	1.88214e-17	5.92552e-16	4.26361e-13	ENSG00000114626	ENSG00000114626	protein_coding
RP11-347C12.3	16	complement(30215637..30220392)	7.65317	1.51521	2.8584	1.26975e-05	7.28371e-05	0.287636	ENSG00000258130	ENSG00000258130	protein_coding
GBE1	3	complement(81538850..81811312)	167.3	1.51267	2.85338	8.53912e-34	1.04715e-31	1.93437e-29	ENSG00000114480	ENSG00000114480	protein_coding
RSPO1	1	complement(38076951..38100595)	2.11486	1.51056	2.84921	0.0100334	0.0279101	1	ENSG00000169218	ENSG00000169218	protein_coding
SNCA	4	complement(90645250..90759466)	2.58254	1.51056	2.84921	0.0015257	0.00544458	1	ENSG00000145335	ENSG00000145335	protein_coding
IL10RA	11	117857063..117872196	5.51297	1.51055	2.8492	3.20363e-08	2.96929e-07	0.000725719	ENSG00000110324	ENSG00000110324	protein_coding
SLC45A1	1	8377886..8404227	78.9087	1.51013	2.84836	1.41343e-23	7.79434e-22	3.20185e-19	ENSG00000162426	ENSG00000162426	protein_coding
YPEL5	2	30369807..30383399	78.6286	1.5059	2.84002	5.30495e-25	3.27562e-23	1.20173e-20	ENSG00000119801	ENSG00000119801	protein_coding
SULT2B1	19	49055332..49102682	17.6428	1.50283	2.83399	3.69073e-10	4.65951e-09	8.36061e-06	ENSG00000088002	ENSG00000088002	protein_coding
TRIM73	7	75024337..75040279	1.98897	1.50187	2.8321	0.00114764	0.00421643	1	ENSG00000178809	ENSG00000178809	protein_coding
PPP2R5B	11	64685025..64701945	76.0145	1.49821	2.82492	2.26156e-24	1.33982e-22	5.12311e-20	ENSG00000068971	ENSG00000068971	protein_coding
NLRP14	11	7041677..7092539	2.02625	1.49757	2.82367	0.00737615	0.0213799	1	ENSG00000158077	ENSG00000158077	protein_coding
FAM115C	7	143318043..143427502	12.4543	1.49035	2.80957	1.19189e-13	2.41629e-12	2.69998e-09	ENSG00000170379	ENSG00000170379	protein_coding
SYNPO2	4	119809996..119982402	0.705014	1.48682	2.80271	0.00544608	0.0164631	1	ENSG00000172403	ENSG00000172403	protein_coding
TCEB3C	18	complement(44554573..44556449)	4.27253	1.48682	2.80271	0.00544608	0.0164631	1	ENSG00000183791	ENSG00000183791	protein_coding
PTCHD4	6	complement(47845764..48036425)	5.03448	1.48493	2.79903	1.91903e-06	1.29083e-05	0.0434717	ENSG00000244694	ENSG00000244694	protein_coding
ERN1	17	complement(62116502..62208179)	32.5412	1.48327	2.79582	1.03516e-26	7.43958e-25	2.34495e-22	ENSG00000178607	ENSG00000178607	protein_coding
LRP2BP	4	complement(186285032..186317053)	13.0282	1.4817	2.79278	5.23584e-15	1.26393e-13	1.18608e-10	ENSG00000109771	ENSG00000109771	protein_coding
ALPK1	4	113206665..113363776	16.5379	1.4806	2.79065	7.75431e-22	3.58785e-20	1.75658e-17	ENSG00000073331	ENSG00000073331	protein_coding
HBE1	11	complement(5289582..5526847)	118.639	1.47742	2.7845	4.41817e-16	1.18105e-14	1.00085e-11	ENSG00000213931	ENSG00000213931	protein_coding
HERC3	4	89442199..89629693	34.5216	1.47667	2.78306	4.18019e-25	2.59943e-23	9.46939e-21	ENSG00000138641	ENSG00000138641	protein_coding
SLC25A45	11	complement(65142663..65151172)	4.8495	1.47558	2.78096	2.68726e-08	2.5173e-07	0.000608746	ENSG00000162241	ENSG00000162241	protein_coding
VIM	10	17270258..17279592	3.90343	1.47137	2.77285	3.2798e-05	0.000172717	0.742974	ENSG00000026025	ENSG00000026025	protein_coding
HOXC8	12	54402832..54407570	2.77547	1.47007	2.77036	0.0030043	0.00984369	1	ENSG00000037965	ENSG00000037965	protein_coding
SQSTM1	5	179233388..179265078	490.975	1.46684	2.76416	2.59609e-36	3.99342e-34	5.88092e-32	ENSG00000161011	ENSG00000161011	protein_coding
LAT2	7	73613982..73644161	18.5392	1.46659	2.76369	1.02498e-13	2.10223e-12	2.32189e-09	ENSG00000086730	ENSG00000086730	protein_coding
KDM4B	19	4969125..5153606	173.161	1.46654	2.76359	1.41938e-34	1.81681e-32	3.21533e-30	ENSG00000127663	ENSG00000127663	protein_coding
ANKRD20A3	9	complement(43064966..43133544)	2.71419	1.46646	2.76344	0.00022081	0.000966116	1	ENSG00000132498	ENSG00000132498	protein_coding
TMEM221	19	complement(17546318..17559376)	15.7195	1.46628	2.76309	5.47876e-08	4.87446e-07	0.0012411	ENSG00000188051	ENSG00000188051	protein_coding
HBEGF	5	complement(139712428..139726216)	51.4839	1.46536	2.76133	4.932e-19	1.81696e-17	1.11725e-14	ENSG00000113070	ENSG00000113070	protein_coding
HOXB9	17	complement(46698518..46703839)	81.4059	1.4653	2.76122	3.55482e-22	1.74614e-20	8.05273e-18	ENSG00000170689	ENSG00000170689	protein_coding
FOXL1	16	86609974..86615303	27.5396	1.46017	2.75141	3.39298e-14	7.39121e-13	7.68611e-10	ENSG00000176678	ENSG00000176678	protein_coding
SFN	1	27189633..27190947	2532.4	1.4586	2.74842	9.64084e-36	1.40885e-33	2.18394e-31	ENSG00000175793	ENSG00000175793	protein_coding
AGPAT4	6	complement(161551011..161695093)	22.8819	1.45786	2.747	8.27266e-22	3.79763e-20	1.87401e-17	ENSG00000026652	ENSG00000026652	protein_coding
PNPLA8	7	complement(108110866..108210110)	60.6845	1.4578	2.74689	9.48539e-26	6.20656e-24	2.14873e-21	ENSG00000135241	ENSG00000135241	protein_coding
NEDD9	6	complement(11183531..11382581)	1.09673	1.45253	2.73687	0.0012641	0.00460092	1	ENSG00000111859	ENSG00000111859	protein_coding
SLC10A5	8	complement(82605842..82608409)	6.89634	1.452	2.73587	7.7495e-05	0.000378117	1	ENSG00000253598	ENSG00000253598	protein_coding
PIP5KL1	9	complement(130683158..130693076)	14.8021	1.45139	2.73472	1.1057e-09	1.30306e-08	2.50474e-05	ENSG00000167103	ENSG00000167103	protein_coding
PPP4R1L	20	complement(56806188..56884495)	7.26407	1.45139	2.73472	1.1057e-09	1.30306e-08	2.50474e-05	ENSG00000124224	ENSG00000124224	protein_coding
GTPBP2	6	complement(43573053..43596899)	93.6713	1.44837	2.72899	3.68608e-27	2.86014e-25	8.35008e-23	ENSG00000172432	ENSG00000172432	protein_coding
AMPD3	11	10329860..10529126	43.6315	1.44786	2.72803	2.90817e-24	1.68866e-22	6.58787e-20	ENSG00000133805	ENSG00000133805	protein_coding
VGF	7	complement(100805790..100808874)	503.198	1.44341	2.71963	6.60401e-33	7.61894e-31	1.49601e-28	ENSG00000128564	ENSG00000128564	protein_coding
CNTN1	12	41086244..41466220	7.67129	1.44021	2.7136	1.43064e-10	1.92096e-09	3.24084e-06	ENSG00000018236	ENSG00000018236	protein_coding
GP6	19	complement(55525073..55549632)	10.6314	1.43866	2.71069	1.19764e-06	8.39399e-06	0.0271301	ENSG00000088053	ENSG00000088053	protein_coding
DCLK1	13	complement(36345478..36705443)	1.20891	1.43709	2.70774	0.000416266	0.00171032	1	ENSG00000133083	ENSG00000133083	protein_coding
ELL2	5	complement(95220802..95297775)	102.236	1.43475	2.70336	5.51528e-30	5.03729e-28	1.24938e-25	ENSG00000118985	ENSG00000118985	protein_coding
EGLN3	14	complement(34393437..34931980)	49.8565	1.43181	2.69785	1.84654e-25	1.18179e-23	4.18297e-21	ENSG00000129521	ENSG00000129521	protein_coding
CPT1C	19	50194155..50216988	5.47035	1.43169	2.69763	4.00006e-07	3.05776e-06	0.00906134	ENSG00000169169	ENSG00000169169	protein_coding
FGL2	7	complement(76822688..76829143)	3.60732	1.43142	2.69712	0.000242896	0.00105379	1	ENSG00000127951	ENSG00000127951	protein_coding
IRS2	13	complement(110406184..110438915)	106.99	1.43006	2.69457	7.25326e-30	6.55635e-28	1.64308e-25	ENSG00000185950	ENSG00000185950	protein_coding
SLC22A18AS	11	complement(2909010..2924970)	9.0006	1.42894	2.6925	0.000186266	0.000830713	1	ENSG00000254827	ENSG00000254827	protein_coding
TSC22D3	X	complement(106956451..107020572)	15.1439	1.42628	2.68753	4.90656e-12	8.10946e-11	1.11148e-07	ENSG00000157514	ENSG00000157514	protein_coding
FAM186A	12	complement(50720013..50790405)	0.926397	1.42571	2.68646	0.00809893	0.0231496	1	ENSG00000185958	ENSG00000185958	protein_coding
SRXN1	20	complement(627259..634014)	771.09	1.42443	2.68408	2.68048e-33	3.13366e-31	6.0721e-29	ENSG00000271303	ENSG00000271303	protein_coding
NR4A1	12	52416616..52453291	45.7447	1.4198	2.67549	2.12841e-24	1.26952e-22	4.8215e-20	ENSG00000123358	ENSG00000123358	protein_coding
IRF7	11	complement(612553..615999)	51.241	1.41971	2.67531	6.26045e-17	1.8482e-15	1.41818e-12	ENSG00000185507	ENSG00000185507	protein_coding
MCL1	1	complement(150547032..150552066)	896.05	1.41772	2.67162	4.53109e-34	5.63526e-32	1.02643e-29	ENSG00000143384	ENSG00000143384	protein_coding
ITGAX	16	31366455..31394318	3.17115	1.41615	2.66873	3.10526e-05	0.000164381	0.703436	ENSG00000140678	ENSG00000140678	protein_coding
JUNB	19	12902310..12904124	1028.95	1.4157	2.6679	1.15411e-32	1.31419e-30	2.61441e-28	ENSG00000171223	ENSG00000171223	protein_coding
CXCR4	2	complement(136871919..136875735)	14.5739	1.41569	2.66788	4.42295e-07	3.34891e-06	0.0100193	ENSG00000121966	ENSG00000121966	protein_coding
ZSWIM4	19	13906274..13943044	43.9574	1.41035	2.65802	2.27222e-20	9.33155e-19	5.14727e-16	ENSG00000132003	ENSG00000132003	protein_coding
RP11-574K11.31	10	complement(75556272..75571409)	1.8953	1.4096	2.65663	0.00184184	0.00643781	1	ENSG00000272916	ENSG00000272916	protein_coding
SMPD3	16	complement(68392231..68482591)	1.53942	1.4096	2.65663	0.00184184	0.00643781	1	ENSG00000103056	ENSG00000103056	protein_coding
CYP1B1	2	complement(38294116..38337044)	6.61513	1.40772	2.65317	4.55458e-08	4.12547e-07	0.00103175	ENSG00000138061	ENSG00000138061	protein_coding
IRF2BP2	1	complement(234740015..234745271)	287.675	1.40636	2.65067	2.24147e-31	2.28525e-29	5.07759e-27	ENSG00000168264	ENSG00000168264	protein_coding
LOXL2	8	complement(23154702..23282841)	211.25	1.40615	2.65028	5.72832e-31	5.61184e-29	1.29764e-26	ENSG00000134013	ENSG00000134013	protein_coding
AC021218.2	7	155755326..155759037	16.4702	1.40604	2.65008	2.52584e-08	2.3852e-07	0.000572179	ENSG00000204876	ENSG00000204876	protein_coding
PCSK4	19	complement(1481427..1490751)	3.34871	1.40561	2.64931	0.00104413	0.00387592	1	ENSG00000115257	ENSG00000115257	protein_coding
CBWD7	9	42668608..42714962	5.82948	1.4044	2.64707	1.86813e-10	2.48744e-09	4.23189e-06	ENSG00000215126	ENSG00000215126	protein_coding
KIAA1244	6	138483058..138665800	70.1222	1.40191	2.64251	2.86012e-30	2.68209e-28	6.47903e-26	ENSG00000112379	ENSG00000112379	protein_coding
SLC30A1	1	complement(211744910..211752084)	104.2	1.40106	2.64096	2.29419e-27	1.82041e-25	5.19704e-23	ENSG00000170385	ENSG00000170385	protein_coding
RP11-468E2.2	14	complement(24649601..24659622)	3.30231	1.40104	2.64091	0.00045591	0.00185797	1	ENSG00000259522	ENSG00000259522	protein_coding
MT2A	16	56642111..56643409	1117.68	1.39879	2.6368	2.86035e-31	2.86623e-29	6.47955e-27	ENSG00000125148	ENSG00000125148	protein_coding
PPFIA4	1	202995626..203047868	11.8416	1.39769	2.6348	2.96584e-15	7.37716e-14	6.71851e-11	ENSG00000143847	ENSG00000143847	protein_coding
LACC1	13	44453420..44468068	13.1456	1.39601	2.63173	2.07343e-10	2.73587e-09	4.69695e-06	ENSG00000179630	ENSG00000179630	protein_coding
ECM1	1	150480538..150486265	5.46967	1.3949	2.6297	9.34375e-05	0.00044695	1	ENSG00000143369	ENSG00000143369	protein_coding
CPLX2	5	175223313..175311023	2.68297	1.39413	2.62829	7.23596e-05	0.000355334	1	ENSG00000145920	ENSG00000145920	protein_coding
FAM83A	8	124191200..124222314	10.7465	1.39328	2.62675	3.15513e-11	4.67695e-10	7.14732e-07	ENSG00000147689	ENSG00000147689	protein_coding
MAFF	22	38597889..38612518	92.6004	1.38857	2.61819	4.14746e-22	1.9926e-20	9.39525e-18	ENSG00000185022	ENSG00000185022	protein_coding
LPIN1	2	11817721..11967535	20.1402	1.38487	2.61149	6.63198e-21	2.84752e-19	1.50234e-16	ENSG00000134324	ENSG00000134324	protein_coding
FGD6	12	complement(95470525..95611258)	42.151	1.37856	2.60008	7.83725e-25	4.78864e-23	1.77537e-20	ENSG00000180263	ENSG00000180263	protein_coding
C16orf45	16	15528152..15718885	32.3456	1.3764	2.5962	3.31188e-15	8.17987e-14	7.50239e-11	ENSG00000166780	ENSG00000166780	protein_coding
NLRP1	17	complement(5402747..5522744)	9.02466	1.37233	2.58889	6.76074e-15	1.5935e-13	1.53151e-10	ENSG00000091592	ENSG00000091592	protein_coding
MAP3K15	X	complement(19378174..19533379)	6.573	1.3708	2.58614	2.0599e-07	1.6532e-06	0.0046663	ENSG00000180815	ENSG00000180815	protein_coding
PAPPA	9	118916083..119164601	2.1366	1.36971	2.58419	1.10854e-05	6.42834e-05	0.251117	ENSG00000182752	ENSG00000182752	protein_coding
MPZL3	11	complement(118097409..118123065)	40.5461	1.36954	2.58388	1.91115e-17	5.99533e-16	4.32933e-13	ENSG00000160588	ENSG00000160588	protein_coding
COL6A3	2	complement(238232646..238323018)	0.885429	1.3683	2.58167	0.000171289	0.000770385	1	ENSG00000163359	ENSG00000163359	protein_coding
SEMA4B	15	90703836..90772911	324.52	1.36815	2.58139	4.3849e-31	4.34427e-29	9.93312e-27	ENSG00000185033	ENSG00000185033	protein_coding
TSPAN11	12	31079362..31149534	2.34885	1.36811	2.58133	0.000222713	0.000973455	1	ENSG00000110900	ENSG00000110900	protein_coding
PLAG1	8	complement(57073463..57123883)	1.87699	1.36744	2.58013	0.000497154	0.00201156	1	ENSG00000181690	ENSG00000181690	protein_coding
C6orf223	6	43968317..43973695	89.5723	1.36187	2.57017	4.17067e-23	2.1963e-21	9.44782e-19	ENSG00000181577	ENSG00000181577	protein_coding
ULBP2	6	150263136..150270371	114.437	1.36008	2.567	6.04318e-17	1.7915e-15	1.36896e-12	ENSG00000131015	ENSG00000131015	protein_coding
ZC3H6	2	113033171..113097640	15.967	1.35735	2.56214	1.91661e-18	6.64224e-17	4.34171e-14	ENSG00000188177	ENSG00000188177	protein_coding
ANKRA2	5	complement(72848160..72861511)	34.9353	1.35157	2.5519	6.02712e-13	1.1208e-11	1.36532e-08	ENSG00000164331	ENSG00000164331	protein_coding
ABHD4	14	23067146..23081265	43.5238	1.35129	2.5514	8.80545e-16	2.27747e-14	1.9947e-11	ENSG00000100439	ENSG00000100439	protein_coding
ADAMTSL4	1	150521884..150533413	7.42201	1.35117	2.55119	1.31512e-08	1.30146e-07	0.000297913	ENSG00000143382	ENSG00000143382	protein_coding
GTF2IRD2B	7	74508364..74565623	5.45412	1.34953	2.54828	3.38418e-08	3.12506e-07	0.000766617	ENSG00000174428	ENSG00000174428	protein_coding
GABRE	X	complement(151121596..151143152)	2.32456	1.34808	2.54573	3.17553e-05	0.00016783	0.719353	ENSG00000102287	ENSG00000102287	protein_coding
PPARD	6	35310335..35395968	172.395	1.34438	2.5392	7.08496e-27	5.24365e-25	1.60496e-22	ENSG00000112033	ENSG00000112033	protein_coding
TNFAIP8	5	118604387..118735383	30.9028	1.3422	2.53538	2.03598e-21	8.99319e-20	4.61211e-17	ENSG00000145779	ENSG00000145779	protein_coding
UBALD2	17	74261283..74267375	361.931	1.33841	2.52872	6.70846e-26	4.43268e-24	1.51967e-21	ENSG00000185262	ENSG00000185262	protein_coding
EGR3	8	complement(22545172..22550815)	14.5222	1.33813	2.52824	7.00616e-11	9.8131e-10	1.5871e-06	ENSG00000179388	ENSG00000179388	protein_coding
B3GALT5	21	40928369..41045064	1.10668	1.3376	2.52731	0.000412186	0.00169514	1	ENSG00000183778	ENSG00000183778	protein_coding
RGS9	17	63133549..63223821	7.84298	1.33712	2.52646	4.13719e-06	2.61723e-05	0.0937197	ENSG00000108370	ENSG00000108370	protein_coding
WSB1	17	25621102..25640657	134.464	1.3337	2.52049	6.69581e-27	4.9965e-25	1.5168e-22	ENSG00000109046	ENSG00000109046	protein_coding
EID3	12	104697517..104698980	44.7356	1.32835	2.51115	2.64559e-10	3.41628e-09	5.99306e-06	ENSG00000255150	ENSG00000255150	protein_coding
HDAC5	17	complement(42154114..42201070)	63.0309	1.32645	2.50786	5.74725e-24	3.26161e-22	1.30192e-19	ENSG00000108840	ENSG00000108840	protein_coding
SLC7A11	4	complement(139085251..139163503)	113.149	1.32519	2.50565	1.70886e-27	1.36212e-25	3.87109e-23	ENSG00000151012	ENSG00000151012	protein_coding
SOWAHC	2	110371911..110376563	154.47	1.32479	2.50497	6.72384e-26	4.43268e-24	1.52315e-21	ENSG00000198142	ENSG00000198142	protein_coding
ITGA5	12	complement(54789045..54813244)	157.967	1.32467	2.50475	9.17947e-28	7.48703e-26	2.07942e-23	ENSG00000161638	ENSG00000161638	protein_coding
C14orf28	14	45366498..45376460	7.35055	1.32026	2.49712	5.66015e-06	3.48024e-05	0.128219	ENSG00000179476	ENSG00000179476	protein_coding
FTH1	11	complement(61727190..61735132)	7123.59	1.31499	2.48801	1.91755e-30	1.83749e-28	4.34382e-26	ENSG00000167996	ENSG00000167996	protein_coding
SLC2A12	6	complement(134309835..134373774)	9.34834	1.31461	2.48735	1.17815e-07	9.8428e-07	0.00266886	ENSG00000146411	ENSG00000146411	protein_coding
PTPDC1	9	96793076..96872138	29.326	1.31384	2.48603	2.21952e-17	6.90096e-16	5.02787e-13	ENSG00000158079	ENSG00000158079	protein_coding
IL6R	1	154377669..154441926	18.1745	1.31098	2.4811	6.62267e-14	1.39418e-12	1.50023e-09	ENSG00000160712	ENSG00000160712	protein_coding
EYS	6	complement(64429876..66417118)	1.35068	1.30831	2.47652	3.74775e-05	0.000194959	0.848978	ENSG00000188107	ENSG00000188107	protein_coding
ZNF185	X	152082986..152142024	79.2337	1.30712	2.47447	4.77644e-22	2.27608e-20	1.08201e-17	ENSG00000147394	ENSG00000147394	protein_coding
GCOM1	15	57884106..58006943	33.6276	1.30697	2.47422	5.00889e-17	1.50147e-15	1.13466e-12	ENSG00000137878	ENSG00000137878	protein_coding
GPR37L1	1	202091986..202102720	2.33315	1.30665	2.47367	0.000583981	0.0023148	1	ENSG00000170075	ENSG00000170075	protein_coding
CHD2	15	93426526..93571237	63.9932	1.30453	2.47002	7.32554e-27	5.3975e-25	1.65945e-22	ENSG00000173575	ENSG00000173575	protein_coding
LARP6	15	complement(71123863..71146498)	61.8595	1.30286	2.46717	1.49486e-17	4.72321e-16	3.3863e-13	ENSG00000166173	ENSG00000166173	protein_coding
FAM46B	1	complement(27331511..27339327)	40.0751	1.30282	2.46711	1.98427e-12	3.43497e-11	4.49498e-08	ENSG00000158246	ENSG00000158246	protein_coding
C1QTNF3	5	complement(34019553..34043937)	2.14916	1.30169	2.46518	0.0129759	0.0347913	1	ENSG00000082196	ENSG00000082196	protein_coding
KLF4	9	complement(110247133..110252763)	168.254	1.29569	2.45494	4.47724e-24	2.57419e-22	1.01423e-19	ENSG00000136826	ENSG00000136826	protein_coding
SPDYA	2	29005383..29073477	2.01467	1.29511	2.45396	0.0177529	0.0456073	1	ENSG00000163806	ENSG00000163806	protein_coding
FSBP	8	complement(95390605..95449180)	2.20525	1.29511	2.45396	0.0177529	0.0456073	1	ENSG00000265817	ENSG00000265817	protein_coding
GPRC5D	12	complement(13093709..13105081)	6.24296	1.29511	2.45396	0.0177529	0.0456073	1	ENSG00000111291	ENSG00000111291	protein_coding
PLOD2	3	complement(145787227..145881440)	172.449	1.29403	2.45212	7.08682e-27	5.24365e-25	1.60538e-22	ENSG00000152952	ENSG00000152952	protein_coding
C19orf83	19	46144752..46146098	10.2815	1.29309	2.45053	0.00176399	0.00619659	1	ENSG00000267757	ENSG00000267757	protein_coding
CIB1	15	complement(90773207..90777279)	669.902	1.29217	2.44895	2.29422e-25	1.45766e-23	5.1971e-21	ENSG00000185043	ENSG00000185043	protein_coding
TIMP1	X	47441712..47446188	273.478	1.29153	2.44787	5.48227e-23	2.82756e-21	1.2419e-18	ENSG00000102265	ENSG00000102265	protein_coding
TNFRSF10B	8	complement(22877646..22926692)	409.878	1.28951	2.44446	9.81655e-28	7.96958e-26	2.22374e-23	ENSG00000120889	ENSG00000120889	protein_coding
COL10A1	6	complement(116440086..116479910)	3.15233	1.28879	2.44323	0.00234337	0.00794842	1	ENSG00000123500	ENSG00000123500	protein_coding
TTLL3	3	9849770..9896822	33.1071	1.28477	2.43643	1.15291e-20	4.82515e-19	2.61168e-16	ENSG00000214021	ENSG00000214021	protein_coding
TMEM81	1	complement(205052258..205053645)	15.8888	1.28477	2.43643	6.62883e-05	0.000327723	1	ENSG00000174529	ENSG00000174529	protein_coding
OLFM1	9	137967268..138013025	17.354	1.28435	2.43572	6.20846e-13	1.15208e-11	1.4064e-08	ENSG00000130558	ENSG00000130558	protein_coding
LEAP2	5	132208014..132210738	4.72391	1.284	2.43513	0.00312344	0.0101808	1	ENSG00000164406	ENSG00000164406	protein_coding
PEAR1	1	156863490..156886226	17.0397	1.28299	2.43343	4.13091e-12	6.87407e-11	9.35775e-08	ENSG00000187800	ENSG00000187800	protein_coding
KLF9	9	complement(72999503..73029540)	40.7937	1.28215	2.43202	1.19455e-17	3.79486e-16	2.70601e-13	ENSG00000119138	ENSG00000119138	protein_coding
ZNF467	7	complement(149461271..149470568)	22.4883	1.28069	2.42955	1.94249e-09	2.20209e-08	4.40032e-05	ENSG00000181444	ENSG00000181444	protein_coding
KIAA1683	19	complement(18367908..18385319)	7.70389	1.27955	2.42763	1.08322e-06	7.65938e-06	0.0245381	ENSG00000130518	ENSG00000130518	protein_coding
CDKN2B	9	complement(22002902..22009362)	27.3348	1.27927	2.42716	4.15116e-13	7.8106e-12	9.40363e-09	ENSG00000147883	ENSG00000147883	protein_coding
PGPEP1	19	18451397..18480760	77.5826	1.27857	2.42599	1.98449e-23	1.0875e-21	4.49547e-19	ENSG00000130517	ENSG00000130517	protein_coding
MXI1	10	111967363..112047123	221.87	1.27851	2.42589	1.43819e-25	9.27211e-24	3.25794e-21	ENSG00000119950	ENSG00000119950	protein_coding
TRIM8	10	104404253..104418164	393.735	1.27636	2.42228	7.73673e-26	5.08132e-24	1.7526e-21	ENSG00000171206	ENSG00000171206	protein_coding
C1QTNF1	17	77018896..77045870	6.05788	1.27538	2.42062	7.21597e-06	4.35741e-05	0.163463	ENSG00000173918	ENSG00000173918	protein_coding
PMFBP1	16	complement(72146056..72210777)	2.64218	1.27502	2.42002	0.000825428	0.00314805	1	ENSG00000118557	ENSG00000118557	protein_coding
SLCO5A1	8	complement(70579282..70747299)	2.44123	1.27444	2.41905	3.4373e-05	0.000180253	0.778652	ENSG00000137571	ENSG00000137571	protein_coding
FUT11	10	75532049..75540009	107.803	1.27386	2.41808	8.39676e-23	4.30543e-21	1.90212e-18	ENSG00000196968	ENSG00000196968	protein_coding
NYAP1	7	100081550..100092422	17.0521	1.27283	2.41636	2.49664e-09	2.7657e-08	5.65564e-05	ENSG00000166924	ENSG00000166924	protein_coding
POLD4	11	complement(67118248..67124443)	76.2763	1.27264	2.41604	4.55673e-18	1.50768e-16	1.03224e-13	ENSG00000175482	ENSG00000175482	protein_coding
SLC9A7	X	complement(46464753..46618490)	93.1573	1.27133	2.41384	1.08719e-20	4.56099e-19	2.46281e-16	ENSG00000065923	ENSG00000065923	protein_coding
FOXP2	7	113726382..114333827	1.14332	1.2659	2.40477	0.000305052	0.00129025	1	ENSG00000128573	ENSG00000128573	protein_coding
AL592284.1	1	144339738..144521058	12.768	1.26583	2.40465	0.00143207	0.00514922	1	ENSG00000231360	ENSG00000231360	protein_coding
RHCE	1	complement(25688740..25756683)	3.84551	1.26568	2.40441	0.00755976	0.0218327	1	ENSG00000188672	ENSG00000188672	protein_coding
NOX5	15	69222864..69355083	1.04162	1.26055	2.39587	0.00189469	0.00659493	1	ENSG00000255346	ENSG00000255346	protein_coding
MKNK2	19	complement(2037470..2051243)	456.024	1.25956	2.39423	9.17174e-27	6.6461e-25	2.07767e-22	ENSG00000099875	ENSG00000099875	protein_coding
KCNJ13	2	complement(233631174..233641278)	2.91832	1.25778	2.39127	0.0102324	0.0284007	1	ENSG00000115474	ENSG00000115474	protein_coding
DUSP10	1	complement(221874766..221915518)	9.42615	1.25763	2.39102	3.44576e-06	2.20529e-05	0.0780569	ENSG00000143507	ENSG00000143507	protein_coding
WNT7A	3	complement(13857755..13921618)	10.5082	1.25607	2.38844	6.63149e-08	5.8174e-07	0.00150223	ENSG00000154764	ENSG00000154764	protein_coding
SCN3B	11	complement(123499895..123525952)	2.15374	1.25585	2.38807	0.00015143	0.000689554	1	ENSG00000166257	ENSG00000166257	protein_coding
SCARF1	17	complement(1537152..1549041)	3.23564	1.25308	2.38349	0.000675808	0.00263296	1	ENSG00000074660	ENSG00000074660	protein_coding
HBP1	7	106809406..106842974	41.6698	1.25059	2.37939	2.28547e-18	7.81247e-17	5.17727e-14	ENSG00000105856	ENSG00000105856	protein_coding
SERTAD2	2	complement(64858755..64978139)	398.165	1.24743	2.37417	2.41028e-26	1.67725e-24	5.46001e-22	ENSG00000179833	ENSG00000179833	protein_coding
PRPH	12	49687035..49692465	6.76131	1.24509	2.37034	1.05419e-05	6.14368e-05	0.238807	ENSG00000135406	ENSG00000135406	protein_coding
CORIN	4	complement(47596015..47840123)	3.21327	1.24285	2.36665	4.62949e-06	2.90665e-05	0.104872	ENSG00000145244	ENSG00000145244	protein_coding
COL13A1	10	71561644..71724031	13.1509	1.24034	2.36254	2.66848e-10	3.43824e-09	6.0449e-06	ENSG00000197467	ENSG00000197467	protein_coding
TFE3	X	complement(48886242..48901012)	48.1147	1.23861	2.35972	1.58796e-16	4.46256e-15	3.5972e-12	ENSG00000068323	ENSG00000068323	protein_coding
BNIP3L	8	26240414..26363152	359.982	1.2372	2.3574	3.95027e-25	2.46519e-23	8.94854e-21	ENSG00000104765	ENSG00000104765	protein_coding
KIAA1549L	11	33563618..33695648	1.13932	1.23677	2.3567	0.00153346	0.0054667	1	ENSG00000110427	ENSG00000110427	protein_coding
SMPD1	11	6411655..6416228	39.2829	1.23651	2.35629	2.38274e-12	4.09644e-11	5.39761e-08	ENSG00000166311	ENSG00000166311	protein_coding
DOCK3	3	50712672..51421629	17.7474	1.23368	2.35167	1.26707e-14	2.9007e-13	2.8703e-10	ENSG00000088538	ENSG00000088538	protein_coding
HIC1	17	1957448..1962981	2.27461	1.23299	2.35053	0.0059991	0.017876	1	ENSG00000177374	ENSG00000177374	protein_coding
PELI2	14	56584532..56768244	19.9062	1.23288	2.35036	3.30348e-13	6.29672e-12	7.48338e-09	ENSG00000139946	ENSG00000139946	protein_coding
AKR1C3	10	5077546..5149878	4.42384	1.23204	2.34899	0.000209437	0.00092209	1	ENSG00000196139	ENSG00000196139	protein_coding
NKX3-2	4	complement(13542454..13546674)	10.6173	1.23171	2.34846	1.13359e-05	6.5606e-05	0.256792	ENSG00000109705	ENSG00000109705	protein_coding
NFKBIZ	3	101546835..101579866	8.32254	1.23144	2.34802	8.38022e-08	7.2037e-07	0.00189837	ENSG00000144802	ENSG00000144802	protein_coding
ICAM5	19	10400657..10407454	50.8041	1.2304	2.34631	1.13168e-14	2.60436e-13	2.5636e-10	ENSG00000105376	ENSG00000105376	protein_coding
PRX	19	complement(40899675..40919273)	8.92295	1.22909	2.34418	5.19259e-08	4.63868e-07	0.00117628	ENSG00000105227	ENSG00000105227	protein_coding
ZNF821	16	complement(71893583..71929239)	12.2776	1.22864	2.34345	4.99686e-07	3.74946e-06	0.0113194	ENSG00000102984	ENSG00000102984	protein_coding
CALCOCO1	12	complement(54104903..54121529)	27.4387	1.22679	2.34046	3.58406e-15	8.83968e-14	8.11898e-11	ENSG00000012822	ENSG00000012822	protein_coding
TXNRD1	12	104609557..104744061	1470.93	1.22582	2.33889	1.45892e-26	1.04423e-24	3.30489e-22	ENSG00000198431	ENSG00000198431	protein_coding
ZNF699	19	complement(9404951..9420514)	37.4451	1.22409	2.33608	1.38335e-13	2.77557e-12	3.13371e-09	ENSG00000196110	ENSG00000196110	protein_coding
SPDYC	11	64937625..64940715	9.77827	1.22384	2.33568	0.00807552	0.0231015	1	ENSG00000204710	ENSG00000204710	protein_coding
CBR3	21	37507210..37518864	18.5796	1.2223	2.33318	0.00013532	0.00062348	1	ENSG00000159231	ENSG00000159231	protein_coding
ACSS2	20	33459949..33515769	73.0424	1.22185	2.33246	7.65178e-20	3.05653e-18	1.73336e-15	ENSG00000131069	ENSG00000131069	protein_coding
TRPC1	3	142442916..142526730	11.4933	1.22154	2.33196	2.93751e-08	2.73565e-07	0.000665435	ENSG00000144935	ENSG00000144935	protein_coding
PINK1	1	20959948..20978004	114.077	1.2197	2.32898	2.42448e-21	1.06556e-19	5.49218e-17	ENSG00000158828	ENSG00000158828	protein_coding
PANX2	22	50609160..50618723	49.0126	1.21932	2.32838	3.18476e-14	6.96359e-13	7.21444e-10	ENSG00000073150	ENSG00000073150	protein_coding
CSPG5	3	complement(47603729..47622282)	20.358	1.2181	2.3264	6.92738e-11	9.71051e-10	1.56926e-06	ENSG00000114646	ENSG00000114646	protein_coding
SLC1A4	2	65215611..65250999	13.1463	1.21712	2.32483	5.0019e-11	7.18373e-10	1.13308e-06	ENSG00000115902	ENSG00000115902	protein_coding
RYBP	3	complement(72420976..72496069)	92.1218	1.21663	2.32404	3.89448e-22	1.89704e-20	8.82217e-18	ENSG00000163602	ENSG00000163602	protein_coding
FEM1C	5	complement(114856608..114880591)	124.105	1.21548	2.32218	3.00688e-22	1.48951e-20	6.81149e-18	ENSG00000145780	ENSG00000145780	protein_coding
C4orf3	4	complement(120218207..120225600)	331.623	1.21543	2.32209	9.78893e-23	4.99008e-21	2.21749e-18	ENSG00000164096	ENSG00000164096	protein_coding
GUCA1B	6	complement(42152139..42162654)	8.106	1.21342	2.31887	0.0109153	0.0300299	1	ENSG00000112599	ENSG00000112599	protein_coding
KCNS2	8	99439250..99445076	1.68698	1.21342	2.31887	0.0109153	0.0300299	1	ENSG00000156486	ENSG00000156486	protein_coding
MT1F	16	56691606..56694610	39.5441	1.21214	2.31681	9.86603e-07	7.01585e-06	0.0223495	ENSG00000198417	ENSG00000198417	protein_coding
TEP1	14	complement(20833826..20881588)	29.4385	1.21162	2.31597	1.03519e-18	3.7047e-17	2.34501e-14	ENSG00000129566	ENSG00000129566	protein_coding
CTSL	9	90340434..90346308	171.452	1.21117	2.31525	1.07346e-19	4.18315e-18	2.43171e-15	ENSG00000135047	ENSG00000135047	protein_coding
LCN2	9	130911350..130915734	15.1073	1.20957	2.31269	1.04101e-05	6.07695e-05	0.23582	ENSG00000148346	ENSG00000148346	protein_coding
ITPKA	15	41785591..41795747	71.9456	1.2091	2.31193	5.70079e-14	1.2059e-12	1.2914e-09	ENSG00000137825	ENSG00000137825	protein_coding
CCPG1	15	complement(55632230..55700708)	13.7612	1.207	2.30857	1.36621e-12	2.42489e-11	3.09488e-08	ENSG00000260916	ENSG00000260916	protein_coding
COL4A4	2	complement(227867427..228028829)	15.3988	1.20549	2.30616	5.47799e-14	1.16298e-12	1.24093e-09	ENSG00000081052	ENSG00000081052	protein_coding
PTGS1	9	125132824..125157982	2.97973	1.20548	2.30614	0.00077171	0.00296121	1	ENSG00000095303	ENSG00000095303	protein_coding
ATXN1	6	complement(16299343..16761722)	20.6727	1.20481	2.30507	1.196e-18	4.22846e-17	2.70931e-14	ENSG00000124788	ENSG00000124788	protein_coding
CD59	11	complement(33719807..33757991)	228.332	1.20425	2.30418	3.23207e-23	1.73326e-21	7.32161e-19	ENSG00000085063	ENSG00000085063	protein_coding
GAD1	2	171669723..171717661	6.56781	1.20385	2.30354	4.86902e-08	4.38762e-07	0.00110298	ENSG00000128683	ENSG00000128683	protein_coding
CD55	1	207494853..207534311	92.6238	1.20309	2.30232	1.4108e-19	5.40168e-18	3.19588e-15	ENSG00000196352	ENSG00000196352	protein_coding
ABCA5	17	complement(67240452..67323385)	10.9681	1.20266	2.30163	1.323e-13	2.66975e-12	2.99699e-09	ENSG00000154265	ENSG00000154265	protein_coding
TMEM144	4	159122756..159176563	16.485	1.19987	2.29719	6.91205e-14	1.44642e-12	1.56579e-09	ENSG00000164124	ENSG00000164124	protein_coding
CREG2	2	complement(101962013..102004057)	1.49548	1.19683	2.29235	0.00638439	0.0188925	1	ENSG00000175874	ENSG00000175874	protein_coding
GGN	19	complement(38874905..38878722)	4.36972	1.19683	2.29235	0.00638439	0.0188925	1	ENSG00000179168	ENSG00000179168	protein_coding
RNASE4	14	21152259..21168761	20.8048	1.19549	2.29022	5.46475e-07	4.07266e-06	0.0123793	ENSG00000258818	ENSG00000258818	protein_coding
ZNF292	6	87862551..87973914	92.0381	1.19458	2.28879	4.78891e-23	2.48457e-21	1.08483e-18	ENSG00000188994	ENSG00000188994	protein_coding
SLC22A18	11	2920951..2946476	24.8913	1.19454	2.28873	6.15721e-13	1.14378e-11	1.39479e-08	ENSG00000110628	ENSG00000110628	protein_coding
DRAXIN	1	11751786..11785914	7.64181	1.19432	2.28837	3.94201e-08	3.606e-07	0.000892983	ENSG00000162490	ENSG00000162490	protein_coding
HPCAL1	2	10443015..10567743	283.863	1.19397	2.28781	1.26375e-23	7.01299e-22	2.86276e-19	ENSG00000115756	ENSG00000115756	protein_coding
C14orf182	14	complement(50448430..50474238)	1.84559	1.19387	2.28766	0.00285909	0.00941716	1	ENSG00000214900	ENSG00000214900	protein_coding
ARHGEF2	1	complement(155916630..155976861)	84.0355	1.19345	2.287	8.96389e-22	4.08288e-20	2.03059e-17	ENSG00000116584	ENSG00000116584	protein_coding
FOSL2	2	28615315..28640179	182.924	1.19191	2.28454	3.91415e-23	2.07996e-21	8.86673e-19	ENSG00000075426	ENSG00000075426	protein_coding
RP11-1407O15.2	17	complement(36337717..36421858)	22.2399	1.19189	2.28452	3.85911e-14	8.33416e-13	8.74205e-10	ENSG00000174093	ENSG00000174093	protein_coding
GLIS3	9	complement(3824127..4348392)	3.46926	1.19081	2.28281	1.39232e-06	9.64284e-06	0.0315401	ENSG00000107249	ENSG00000107249	protein_coding
TTN	2	complement(179390716..179695529)	1.12957	1.18986	2.2813	6.40253e-13	1.18684e-11	1.45037e-08	ENSG00000155657	ENSG00000155657	protein_coding
TUFT1	1	151512781..151556059	46.749	1.18971	2.28107	5.93852e-15	1.41684e-13	1.34525e-10	ENSG00000143367	ENSG00000143367	protein_coding
RNF24	20	complement(3907956..3996229)	47.0194	1.1886	2.27932	1.65329e-18	5.75239e-17	3.74519e-14	ENSG00000101236	ENSG00000101236	protein_coding
PMEL	12	complement(56347889..56367101)	9.50791	1.18839	2.27898	2.98484e-06	1.93788e-05	0.0676157	ENSG00000185664	ENSG00000185664	protein_coding
FYN	6	complement(111981535..112194655)	22.7694	1.18789	2.27819	2.78073e-14	6.1337e-13	6.29919e-10	ENSG00000010810	ENSG00000010810	protein_coding
ZFYVE1	14	complement(73436159..73493920)	33.125	1.18759	2.27772	1.61272e-14	3.65857e-13	3.6533e-10	ENSG00000165861	ENSG00000165861	protein_coding
ZNF160	19	complement(53569859..53606689)	44.4038	1.18758	2.27771	1.03833e-18	3.70836e-17	2.35212e-14	ENSG00000170949	ENSG00000170949	protein_coding
HES1	3	193853934..193856521	143.9	1.1871	2.27695	1.78479e-17	5.62914e-16	4.04308e-13	ENSG00000114315	ENSG00000114315	protein_coding
STX16-NPEPL1	20	57226490..57290466	2.59767	1.18585	2.27497	0.00858081	0.0243642	1	ENSG00000254995	ENSG00000254995	protein_coding
NPC1	18	complement(21086148..21166862)	80.4772	1.18374	2.27164	1.2989e-21	5.82544e-20	2.94239e-17	ENSG00000141458	ENSG00000141458	protein_coding
TLE6	19	2977444..2995177	15.7591	1.18345	2.2712	3.81108e-08	3.49315e-07	0.000863324	ENSG00000104953	ENSG00000104953	protein_coding
DLL4	15	41221538..41231237	5.09716	1.18268	2.26997	0.000100507	0.000476092	1	ENSG00000128917	ENSG00000128917	protein_coding
AREG	4	75310851..75320726	699.722	1.18108	2.26746	1.80628e-22	9.10199e-21	4.09176e-18	ENSG00000109321	ENSG00000109321	protein_coding
FLNB	3	57994127..58157982	349.59	1.17891	2.26406	2.33485e-24	1.36936e-22	5.28914e-20	ENSG00000136068	ENSG00000136068	protein_coding
ACHE	7	complement(100487615..100494594)	8.7792	1.1784	2.26325	1.0185e-05	5.9515e-05	0.230721	ENSG00000087085	ENSG00000087085	protein_coding
TMEM200A	6	130686879..130764208	24.1986	1.17834	2.26316	2.40765e-13	4.6756e-12	5.45406e-09	ENSG00000164484	ENSG00000164484	protein_coding
GTF2IRD2	7	complement(74210483..74267847)	3.55722	1.17785	2.2624	6.61413e-05	0.000327088	1	ENSG00000196275	ENSG00000196275	protein_coding
INSIG1	7	155089486..155101945	153.525	1.17771	2.26217	3.87431e-20	1.57633e-18	8.77647e-16	ENSG00000186480	ENSG00000186480	protein_coding
ARHGAP40	20	37230577..37279678	4.39255	1.17573	2.25908	0.00229275	0.00779784	1	ENSG00000124143	ENSG00000124143	protein_coding
FAM214B	9	complement(35104109..35116338)	24.5566	1.1754	2.25856	1.22139e-13	2.47325e-12	2.76683e-09	ENSG00000005238	ENSG00000005238	protein_coding
TRIM15	6	30130993..30140473	10.9688	1.17363	2.25578	4.39237e-05	0.000224889	0.995003	ENSG00000204610	ENSG00000204610	protein_coding
PABPC1L	20	43538703..43587676	32.1141	1.17324	2.25517	1.06596e-13	2.17863e-12	2.41472e-09	ENSG00000101104	ENSG00000101104	protein_coding
CDK5R2	2	219824377..219826876	11.6283	1.1699	2.24996	2.94255e-05	0.000156602	0.666575	ENSG00000171450	ENSG00000171450	protein_coding
STARD4	5	complement(110831731..110848288)	98.8215	1.16917	2.24883	6.80633e-20	2.74381e-18	1.54184e-15	ENSG00000164211	ENSG00000164211	protein_coding
CTC-554D6.1	5	112162910..112203279	22.6296	1.16861	2.24796	0.00140386	0.00505713	1	ENSG00000258864	ENSG00000258864	protein_coding
CHST1	11	complement(45670427..45687172)	4.5155	1.16861	2.24796	0.00140386	0.00505713	1	ENSG00000175264	ENSG00000175264	protein_coding
EML6	2	54950636..55199157	3.93878	1.16659	2.24481	6.20724e-08	5.48088e-07	0.00140613	ENSG00000214595	ENSG00000214595	protein_coding
CXCR6	3	45982425..45989845	3.54627	1.16657	2.24477	0.00303117	0.00992061	1	ENSG00000172215	ENSG00000172215	protein_coding
ALAS1	3	52232102..52248343	466.831	1.16516	2.24258	5.49463e-22	2.59016e-20	1.2447e-17	ENSG00000023330	ENSG00000023330	protein_coding
MUC5B	11	1244296..1283406	0.592491	1.16366	2.24025	0.00676328	0.0198462	1	ENSG00000117983	ENSG00000117983	protein_coding
KLHL35	11	complement(75133438..75141674)	3.5559	1.16366	2.24025	0.00676328	0.0198462	1	ENSG00000149243	ENSG00000149243	protein_coding
GDPD3	16	complement(30116131..30125177)	5.83123	1.16366	2.24025	0.00676328	0.0198462	1	ENSG00000102886	ENSG00000102886	protein_coding
GPR87	3	complement(151011891..151034740)	10.8058	1.16289	2.23905	0.000870802	0.00330385	1	ENSG00000138271	ENSG00000138271	protein_coding
FBN1	15	complement(48700503..48938046)	1.08212	1.16289	2.23905	0.000870802	0.00330385	1	ENSG00000166147	ENSG00000166147	protein_coding
BIRC3	11	102188215..102210134	10.2691	1.16242	2.23832	2.12657e-09	2.38742e-08	4.81732e-05	ENSG00000023445	ENSG00000023445	protein_coding
LIPH	3	complement(185224050..185270401)	37.5328	1.16141	2.23676	2.73622e-13	5.27278e-12	6.19835e-09	ENSG00000163898	ENSG00000163898	protein_coding
HELZ2	20	complement(62189439..62205592)	69.3994	1.16131	2.23661	5.62328e-21	2.43481e-19	1.27384e-16	ENSG00000130589	ENSG00000130589	protein_coding
NIT1	1	161087876..161095235	59.0242	1.16087	2.23592	2.35063e-15	5.90553e-14	5.32487e-11	ENSG00000158793	ENSG00000158793	protein_coding
ALDOA	16	30064411..30081778	2779.24	1.15983	2.23431	4.2374e-24	2.44431e-22	9.59897e-20	ENSG00000149925	ENSG00000149925	protein_coding
LOH12CR2	12	complement(12508342..12510001)	5.64878	1.1592	2.23333	0.0156889	0.0409772	1	ENSG00000205791	ENSG00000205791	protein_coding
FAM46C	1	118148556..118170994	10.8071	1.15629	2.22884	2.8914e-08	2.69455e-07	0.000654988	ENSG00000183508	ENSG00000183508	protein_coding
FUT3	19	complement(5842899..5851485)	13.3272	1.15578	2.22805	1.8129e-06	1.22792e-05	0.0410676	ENSG00000171124	ENSG00000171124	protein_coding
GPI	19	34850385..34893061	2071.46	1.15546	2.22755	6.87421e-24	3.88858e-22	1.55721e-19	ENSG00000105220	ENSG00000105220	protein_coding
PDK3	X	24483338..24557954	97.2065	1.15463	2.22627	4.71211e-16	1.25389e-14	1.06744e-11	ENSG00000067992	ENSG00000067992	protein_coding
OTUD7A	15	complement(31775329..32162992)	4.33826	1.15324	2.22413	3.93756e-05	0.000203745	0.891975	ENSG00000169918	ENSG00000169918	protein_coding
MAFA	8	complement(144501352..144512576)	14.679	1.15268	2.22326	5.53147e-06	3.4035e-05	0.125304	ENSG00000182759	ENSG00000182759	protein_coding
BCL6	3	complement(187439165..187463515)	24.141	1.15166	2.22169	1.09743e-12	1.96373e-11	2.48602e-08	ENSG00000113916	ENSG00000113916	protein_coding
COLQ	3	complement(15491640..15563258)	2.37964	1.15118	2.22096	0.0090738	0.0255899	1	ENSG00000206561	ENSG00000206561	protein_coding
ADAMTS16	5	5140443..5320417	2.45068	1.15103	2.22073	0.00242607	0.00818303	1	ENSG00000145536	ENSG00000145536	protein_coding
AC129492.6	17	7982800..7984883	12.4101	1.1509	2.22052	0.000222922	0.000974125	1	ENSG00000214999	ENSG00000214999	protein_coding
DNAH17	17	complement(76419778..76573476)	1.88374	1.15084	2.22042	2.64937e-05	0.000141947	0.600161	ENSG00000187775	ENSG00000187775	protein_coding
FAM161B	14	complement(74398204..74417117)	8.39333	1.15079	2.22035	1.57935e-06	1.08017e-05	0.0357771	ENSG00000156050	ENSG00000156050	protein_coding
ITPRIP	10	complement(106071894..106098162)	114.636	1.14923	2.21795	4.62072e-19	1.70947e-17	1.04673e-14	ENSG00000148841	ENSG00000148841	protein_coding
SHB	9	complement(37919131..38069210)	335.559	1.14821	2.21639	6.64141e-21	2.84752e-19	1.50448e-16	ENSG00000107338	ENSG00000107338	protein_coding
PCK2	14	24563262..24579807	49.137	1.14768	2.21557	1.27226e-14	2.90878e-13	2.88205e-10	ENSG00000100889	ENSG00000100889	protein_coding
OTUD1	10	23728198..23731308	38.7744	1.14728	2.21496	1.19802e-11	1.88587e-10	2.71388e-07	ENSG00000165312	ENSG00000165312	protein_coding
SH3TC1	4	8183799..8243530	16.9392	1.14686	2.21431	7.44466e-14	1.55416e-12	1.68644e-09	ENSG00000125089	ENSG00000125089	protein_coding
IL15	4	142557752..142655140	2.04059	1.14672	2.21409	0.00148525	0.00531756	1	ENSG00000164136	ENSG00000164136	protein_coding
SLC4A8	12	51785101..51902980	1.40509	1.14672	2.21409	0.00148525	0.00531756	1	ENSG00000050438	ENSG00000050438	protein_coding
ATG16L2	11	72525353..72554719	6.63098	1.14594	2.21291	9.01771e-08	7.70636e-07	0.00204278	ENSG00000168010	ENSG00000168010	protein_coding
DPYD	1	complement(97543299..98386605)	2.95615	1.14033	2.20432	0.000578493	0.00229565	1	ENSG00000188641	ENSG00000188641	protein_coding
ANKRD20A1	9	67926761..67969840	5.51995	1.14033	2.20432	0.000578493	0.00229565	1	ENSG00000196774	ENSG00000196774	protein_coding
FAM211B	22	complement(24981588..24989175)	8.9835	1.13969	2.20333	2.8119e-05	0.000150014	0.63698	ENSG00000178026	ENSG00000178026	protein_coding
NGLY1	3	complement(25760435..25831530)	40.4942	1.13969	2.20333	6.21705e-17	1.83848e-15	1.40835e-12	ENSG00000151092	ENSG00000151092	protein_coding
PTK2B	8	27168999..27316903	19.2194	1.13944	2.20295	8.14014e-13	1.47617e-11	1.84399e-08	ENSG00000120899	ENSG00000120899	protein_coding
RIOK3	18	21032787..21066567	137.679	1.13896	2.20222	7.04233e-20	2.81951e-18	1.5953e-15	ENSG00000101782	ENSG00000101782	protein_coding
QSOX1	1	180123969..180173165	234.811	1.13886	2.20208	4.00359e-22	1.93942e-20	9.06934e-18	ENSG00000116260	ENSG00000116260	protein_coding
PHF21A	11	complement(45950871..46142985)	23.8155	1.13836	2.2013	6.98175e-16	1.82462e-14	1.58158e-11	ENSG00000135365	ENSG00000135365	protein_coding
ZNF423	16	complement(49521435..49891830)	1.0767	1.13712	2.19942	0.0122195	0.0330475	1	ENSG00000102935	ENSG00000102935	protein_coding
LIN7A	12	complement(81186299..81331704)	3.34393	1.13584	2.19747	0.000235951	0.00102638	1	ENSG00000111052	ENSG00000111052	protein_coding
DDX50	10	70661034..70706603	65.9354	1.13525	2.19656	1.4261e-13	2.84326e-12	3.23055e-09	ENSG00000107625	ENSG00000107625	protein_coding
KCND1	X	complement(48818639..48827976)	5.17879	1.13491	2.19605	3.52538e-05	0.000184376	0.798605	ENSG00000102057	ENSG00000102057	protein_coding
TMEM8B	9	35814448..35854844	11.7007	1.13457	2.19553	3.74728e-08	3.44043e-07	0.000848871	ENSG00000137103	ENSG00000137103	protein_coding
CD163L1	12	complement(7499281..7632493)	21.6109	1.13455	2.19551	1.4742e-11	2.2918e-10	3.3395e-07	ENSG00000177675	ENSG00000177675	protein_coding
MDGA1	6	complement(37600284..37667082)	6.0705	1.13073	2.18969	6.28064e-09	6.57144e-08	0.000142275	ENSG00000112139	ENSG00000112139	protein_coding
ISL2	15	76629065..76634817	16.5494	1.13036	2.18913	7.71596e-06	4.62905e-05	0.17479	ENSG00000159556	ENSG00000159556	protein_coding
AGPAT9	4	84457067..84527028	163.605	1.12958	2.18795	9.05378e-19	3.26681e-17	2.05095e-14	ENSG00000138678	ENSG00000138678	protein_coding
SYNGR3	16	2039661..2044276	16.3165	1.12629	2.18297	1.73742e-07	1.41411e-06	0.00393578	ENSG00000127561	ENSG00000127561	protein_coding
TMEM132B	12	125671382..126146917	1.8355	1.12475	2.18064	5.56838e-05	0.000280112	1	ENSG00000139364	ENSG00000139364	protein_coding
CCDC28A	6	139094657..139114456	27.4733	1.12425	2.17988	3.26714e-06	2.09786e-05	0.0740105	ENSG00000024862	ENSG00000024862	protein_coding
TJP3	19	3708107..3750811	68.8066	1.12413	2.17971	6.69653e-16	1.75269e-14	1.51696e-11	ENSG00000105289	ENSG00000105289	protein_coding
ACER2	9	19408925..19452018	22.6238	1.12355	2.17882	2.07645e-07	1.66496e-06	0.00470379	ENSG00000177076	ENSG00000177076	protein_coding
INADL	1	62208149..62629592	79.5991	1.12269	2.17753	5.67077e-20	2.2966e-18	1.2846e-15	ENSG00000132849	ENSG00000132849	protein_coding
TMEM40	3	complement(12775024..12810956)	13.8837	1.12183	2.17624	6.24642e-07	4.60821e-06	0.01415	ENSG00000088726	ENSG00000088726	protein_coding
CD82	11	44585977..44641913	26.046	1.12166	2.17598	1.49106e-10	1.99903e-09	3.37771e-06	ENSG00000085117	ENSG00000085117	protein_coding
CLEC2D	12	9817565..9848413	2.80273	1.12115	2.17521	0.0165213	0.0429022	1	ENSG00000069493	ENSG00000069493	protein_coding
YPEL1	22	complement(22051833..22090123)	5.60102	1.11993	2.17336	0.000106035	0.000499981	1	ENSG00000100027	ENSG00000100027	protein_coding
MYH15	3	complement(108099216..108248169)	35.482	1.11924	2.17233	1.88943e-15	4.79495e-14	4.28014e-11	ENSG00000144821	ENSG00000144821	protein_coding
P4HA2	5	complement(131527531..131631008)	63.1586	1.11921	2.17228	2.79729e-18	9.4515e-17	6.3367e-14	ENSG00000072682	ENSG00000072682	protein_coding
B3GALT2	1	complement(193148175..193155784)	3.77625	1.11814	2.17067	0.00562912	0.0169231	1	ENSG00000162630	ENSG00000162630	protein_coding
TRIM16L	17	18601311..18639431	35.9696	1.1179	2.17031	1.48037e-12	2.61691e-11	3.35348e-08	ENSG00000108448	ENSG00000108448	protein_coding
STK40	1	complement(36805225..36851497)	69.2205	1.11777	2.17011	5.57047e-17	1.66129e-15	1.26188e-12	ENSG00000196182	ENSG00000196182	protein_coding
CYS1	2	complement(10196907..10221071)	12.7931	1.1172	2.16925	1.0108e-05	5.91637e-05	0.228977	ENSG00000205795	ENSG00000205795	protein_coding
JOSD1	22	complement(39081548..39097561)	218.903	1.1171	2.1691	6.89606e-20	2.77361e-18	1.56216e-15	ENSG00000100221	ENSG00000100221	protein_coding
NBEA	13	35516424..36247159	10.7176	1.11457	2.16531	1.84104e-11	2.82949e-10	4.1705e-07	ENSG00000172915	ENSG00000172915	protein_coding
SPAG4	20	34203814..34208971	14.4698	1.11312	2.16312	2.66955e-05	0.000142898	0.604734	ENSG00000061656	ENSG00000061656	protein_coding
KLHL28	14	complement(45393522..45511525)	29.1282	1.11113	2.16014	1.50958e-14	3.43345e-13	3.41964e-10	ENSG00000179454	ENSG00000179454	protein_coding
WIPI1	17	complement(66417089..66453654)	39.7794	1.10957	2.15781	1.12438e-11	1.77953e-10	2.54707e-07	ENSG00000070540	ENSG00000070540	protein_coding
C3orf67	3	complement(58703092..59035810)	9.18861	1.10932	2.15744	2.14746e-09	2.40779e-08	4.86463e-05	ENSG00000163689	ENSG00000163689	protein_coding
CCDC62	12	123258874..123312075	5.22222	1.10745	2.15464	0.000262833	0.00113105	1	ENSG00000130783	ENSG00000130783	protein_coding
TAS1R3	1	1266694..1270686	4.86669	1.10642	2.15311	0.00164894	0.00582979	1	ENSG00000169962	ENSG00000169962	protein_coding
THAP8	19	complement(36525887..36545664)	9.15472	1.10642	2.15311	0.00164894	0.00582979	1	ENSG00000161277	ENSG00000161277	protein_coding
MAML3	4	complement(140637907..141075338)	8.69828	1.10641	2.15309	1.04489e-07	8.81349e-07	0.002367	ENSG00000196782	ENSG00000196782	protein_coding
GRB7	17	37894180..37903544	75.06	1.10623	2.15282	4.20627e-15	1.03162e-13	9.52845e-11	ENSG00000141738	ENSG00000141738	protein_coding
BTBD8	1	92545862..92613393	6.83677	1.10553	2.15178	0.00445686	0.0139141	1	ENSG00000189195	ENSG00000189195	protein_coding
CYP19A1	15	complement(51500254..51630807)	1.38617	1.10489	2.15083	0.00749728	0.0216772	1	ENSG00000137869	ENSG00000137869	protein_coding
PTGES3L-AARSD1	17	complement(41102543..41132545)	4.90774	1.10489	2.15083	0.00749728	0.0216772	1	ENSG00000108825	ENSG00000108825	protein_coding
RUNDC3B	7	87256864..87461611	21.9218	1.10477	2.15065	3.33313e-10	4.22936e-09	7.55055e-06	ENSG00000105784	ENSG00000105784	protein_coding
NFASC	1	204797779..204991950	1.45772	1.10293	2.14791	4.16779e-05	0.000214581	0.94413	ENSG00000163531	ENSG00000163531	protein_coding
BSN	3	49591922..49708978	3.21276	1.10272	2.14759	5.45022e-07	4.06529e-06	0.0123464	ENSG00000164061	ENSG00000164061	protein_coding
CCDC149	4	complement(24807739..24981826)	2.71948	1.10158	2.14589	0.000141715	0.000649361	1	ENSG00000181982	ENSG00000181982	protein_coding
ZBTB25	14	complement(64915824..64971931)	34.4558	1.09961	2.14297	7.51985e-17	2.1905e-15	1.70347e-12	ENSG00000089775	ENSG00000089775	protein_coding
BHLHE41	12	complement(26272959..26278060)	13.288	1.09669	2.13863	5.7708e-07	4.28256e-06	0.0130726	ENSG00000123095	ENSG00000123095	protein_coding
SPHK1	17	74372665..74383941	13.6201	1.09574	2.13722	1.55857e-07	1.28194e-06	0.00353062	ENSG00000176170	ENSG00000176170	protein_coding
TTC9	14	71108504..71142077	21.1364	1.09498	2.1361	2.12106e-10	2.79451e-09	4.80484e-06	ENSG00000133985	ENSG00000133985	protein_coding
OPTN	10	13141449..13180291	41.434	1.09467	2.13564	1.063e-13	2.17513e-12	2.40802e-09	ENSG00000123240	ENSG00000123240	protein_coding
PLEK2	14	complement(67853700..67878917)	409.398	1.09458	2.13551	3.21194e-18	1.0749e-16	7.276e-14	ENSG00000100558	ENSG00000100558	protein_coding
CNTD2	19	complement(40728115..40732597)	11.6353	1.09404	2.13472	0.000276656	0.00118212	1	ENSG00000105219	ENSG00000105219	protein_coding
PLIN4	19	complement(4502204..4517716)	15.8089	1.09349	2.13389	6.66976e-10	8.13358e-09	1.5109e-05	ENSG00000167676	ENSG00000167676	protein_coding
LPIN2	18	complement(2916992..3013313)	51.3014	1.09245	2.13236	6.52475e-16	1.71285e-14	1.47805e-11	ENSG00000101577	ENSG00000101577	protein_coding
ERCC5	13	103497194..103528345	16.8478	1.09242	2.13231	1.87251e-10	2.49137e-09	4.24179e-06	ENSG00000134899	ENSG00000134899	protein_coding
ZNF674	X	complement(46357162..46404892)	9.31928	1.09241	2.13231	2.47535e-07	1.96771e-06	0.00560741	ENSG00000251192	ENSG00000251192	protein_coding
BFSP1	20	complement(17474550..17549865)	11.1349	1.09137	2.13076	1.19312e-05	6.8734e-05	0.270278	ENSG00000125864	ENSG00000125864	protein_coding
TNFRSF11A	18	59992520..60058516	7.77346	1.09088	2.13004	3.78734e-08	3.47358e-07	0.000857946	ENSG00000141655	ENSG00000141655	protein_coding
RP11-697E2.6	15	90792788..90815440	2.87307	1.09019	2.12902	0.0100176	0.0278882	1	ENSG00000261147	ENSG00000261147	protein_coding
FOXP1	3	complement(71003844..71633140)	6.82852	1.09012	2.12892	2.14165e-09	2.40281e-08	4.85147e-05	ENSG00000114861	ENSG00000114861	protein_coding
FOSB	19	45971253..45978437	21.9636	1.08991	2.1286	7.80659e-11	1.08648e-09	1.76843e-06	ENSG00000125740	ENSG00000125740	protein_coding
VWA5A	11	123986069..124018428	30.1113	1.08985	2.12851	3.90606e-13	7.40504e-12	8.84839e-09	ENSG00000110002	ENSG00000110002	protein_coding
KCNN3	1	complement(154669931..154842756)	0.690336	1.08669	2.12386	0.0173146	0.0446448	1	ENSG00000143603	ENSG00000143603	protein_coding
CDKL2	4	complement(76503215..76555900)	2.47451	1.08669	2.12386	0.0173146	0.0446448	1	ENSG00000138769	ENSG00000138769	protein_coding
IER3	6	complement(30710976..30712331)	3783.31	1.0859	2.1227	5.85621e-21	2.52942e-19	1.32661e-16	ENSG00000137331	ENSG00000137331	protein_coding
MT1E	16	56659387..56661024	718.162	1.08527	2.12177	2.44118e-18	8.31234e-17	5.53001e-14	ENSG00000169715	ENSG00000169715	protein_coding
PC	11	complement(66615704..66725847)	34.7847	1.08347	2.11913	2.45377e-13	4.75989e-12	5.55853e-09	ENSG00000173599	ENSG00000173599	protein_coding
ADAMTS13	9	136279478..136324508	10.8547	1.08331	2.11889	1.55729e-07	1.2815e-06	0.00352774	ENSG00000160323	ENSG00000160323	protein_coding
CTAGE15_2	7	143268894..143271480	11.6248	1.08161	2.1164	6.89056e-05	0.000339991	1	ENSG00000271079	ENSG00000271079	protein_coding
ULK1	12	132379196..132407712	56.6575	1.08036	2.11457	1.96353e-16	5.45681e-15	4.44798e-12	ENSG00000177169	ENSG00000177169	protein_coding
AL136115.1	1	32379174..32380745	11.4783	1.08033	2.11452	0.00139464	0.00503011	1	ENSG00000212673	ENSG00000212673	protein_coding
RAG1	11	36532259..36614706	2.30889	1.08033	2.11452	0.00139464	0.00503011	1	ENSG00000166349	ENSG00000166349	protein_coding
HECA	6	139456249..139501939	66.6033	1.07882	2.11231	7.43853e-16	1.93534e-14	1.68505e-11	ENSG00000112406	ENSG00000112406	protein_coding
PRKCE	2	45878484..46415129	16.1205	1.0788	2.11227	5.2919e-12	8.70532e-11	1.19877e-07	ENSG00000171132	ENSG00000171132	protein_coding
EPS8L1	19	55583388..55599291	28.7788	1.07861	2.112	8.24886e-12	1.32587e-10	1.86861e-07	ENSG00000131037	ENSG00000131037	protein_coding
ARID3B	15	74833518..74890472	29.2762	1.07649	2.1089	1.35581e-12	2.40886e-11	3.07131e-08	ENSG00000179361	ENSG00000179361	protein_coding
TP53INP2	20	33292094..33301243	53.1095	1.07511	2.10689	1.42682e-13	2.84326e-12	3.23217e-09	ENSG00000078804	ENSG00000078804	protein_coding
MAP2	2	210288782..210598842	13.5867	1.07427	2.10566	7.67232e-12	1.23773e-10	1.73801e-07	ENSG00000078018	ENSG00000078018	protein_coding
C1orf210	1	complement(43747554..43751288)	53.781	1.07426	2.10565	1.1309e-08	1.13452e-07	0.000256183	ENSG00000253313	ENSG00000253313	protein_coding
KDM4C	9	6720863..7175648	32.7932	1.07421	2.10557	2.40376e-15	6.03037e-14	5.44523e-11	ENSG00000107077	ENSG00000107077	protein_coding
B3GNT8	19	complement(41931264..41934635)	5.52752	1.07377	2.10492	0.01343	0.0358515	1	ENSG00000177191	ENSG00000177191	protein_coding
MAFB	20	complement(39314488..39317880)	8.9618	1.07161	2.10177	7.24292e-05	0.000355576	1	ENSG00000204103	ENSG00000204103	protein_coding
NAT16	7	complement(100813774..100823557)	6.73301	1.07129	2.10132	0.000198464	0.000878634	1	ENSG00000167011	ENSG00000167011	protein_coding
ZNF222	19	44529494..44537265	13.0122	1.07129	2.10132	0.000198464	0.000878634	1	ENSG00000159885	ENSG00000159885	protein_coding
PRSS53	16	complement(31094746..31100949)	8.38253	1.07094	2.10081	2.97046e-06	1.93284e-05	0.0672898	ENSG00000151006	ENSG00000151006	protein_coding
LTBP2	14	complement(74964873..75079306)	12.3466	1.0709	2.10074	2.92246e-10	3.73803e-09	6.62026e-06	ENSG00000119681	ENSG00000119681	protein_coding
MXD4	4	complement(2249159..2264021)	43.8397	1.07039	2.1	6.9236e-15	1.62751e-13	1.5684e-10	ENSG00000123933	ENSG00000123933	protein_coding
USP53	4	120133742..120216672	34.1417	1.07025	2.0998	5.6916e-16	1.5054e-14	1.28932e-11	ENSG00000145390	ENSG00000145390	protein_coding
AVPI1	10	complement(99437181..99447080)	96.3225	1.07008	2.09955	3.20075e-11	4.74057e-10	7.25065e-07	ENSG00000119986	ENSG00000119986	protein_coding
PLK3	1	45265897..45271662	135.426	1.06954	2.09876	1.82723e-16	5.11043e-15	4.13923e-12	ENSG00000173846	ENSG00000173846	protein_coding
AC127496.1	17	78977135..78978932	7.24791	1.06911	2.09813	0.00617802	0.0183468	1	ENSG00000175911	ENSG00000175911	protein_coding
NAT6	3	complement(50333833..50336852)	30.8491	1.06464	2.09164	9.97146e-08	8.4514e-07	0.00225883	ENSG00000243477	ENSG00000243477	protein_coding
LRP10	14	23340822..23350789	137.662	1.06392	2.09061	2.63644e-18	8.94249e-17	5.97234e-14	ENSG00000197324	ENSG00000197324	protein_coding
IRF6	1	complement(209959036..209979465)	115.264	1.06241	2.08842	8.65196e-17	2.49952e-15	1.95993e-12	ENSG00000117595	ENSG00000117595	protein_coding
FOXO3	6	108881038..109005977	153.939	1.06223	2.08816	1.2507e-18	4.41292e-17	2.83321e-14	ENSG00000118689	ENSG00000118689	protein_coding
MYRIP	3	39850405..40301812	2.39002	1.0609	2.08623	0.00488134	0.0150306	1	ENSG00000170011	ENSG00000170011	protein_coding
TMCC2	1	205197304..205242471	16.8363	1.05978	2.08461	1.40461e-08	1.3869e-07	0.000318187	ENSG00000133069	ENSG00000133069	protein_coding
RIN1	11	complement(66097713..66104311)	121.708	1.05917	2.08373	3.07029e-17	9.3799e-16	6.95513e-13	ENSG00000174791	ENSG00000174791	protein_coding
TSPYL2	X	53111549..53117722	34.4412	1.05873	2.0831	5.81008e-12	9.4954e-11	1.31616e-07	ENSG00000184205	ENSG00000184205	protein_coding
PDCD4	10	112631565..112659764	52.4615	1.05738	2.08115	1.81041e-13	3.56311e-12	4.10111e-09	ENSG00000150593	ENSG00000150593	protein_coding
NOTCH3	19	complement(15270444..15311792)	129.99	1.05673	2.08021	2.17948e-18	7.49398e-17	4.93717e-14	ENSG00000074181	ENSG00000074181	protein_coding
CLK3	15	74890841..74932057	43.5898	1.05574	2.07878	4.37981e-16	1.17259e-14	9.92159e-12	ENSG00000179335	ENSG00000179335	protein_coding
GATSL3	22	complement(30681106..30685616)	10.9517	1.05568	2.0787	9.52341e-05	0.000454924	1	ENSG00000239282	ENSG00000239282	protein_coding
MTRNR2L8	11	complement(10529434..10530723)	7.51184	1.05532	2.07817	0.0180681	0.0463156	1	ENSG00000255823	ENSG00000255823	protein_coding
YPEL3	16	complement(30103635..30108236)	11.1347	1.05499	2.07771	3.08344e-05	0.000163308	0.698492	ENSG00000090238	ENSG00000090238	protein_coding
SCN8A	12	51984050..52206648	9.84443	1.05303	2.07488	2.61552e-10	3.38742e-09	5.92493e-06	ENSG00000196876	ENSG00000196876	protein_coding
RALGPS1	9	129677053..129985445	11.8623	1.05145	2.07261	2.31566e-10	3.03494e-09	5.24567e-06	ENSG00000136828	ENSG00000136828	protein_coding
RABGEF1	7	66147151..66276451	28.7279	1.05018	2.07079	1.47813e-11	2.29588e-10	3.3484e-07	ENSG00000154710	ENSG00000154710	protein_coding
DDC8	17	complement(76866992..76899299)	5.81547	1.04766	2.06718	0.00308274	0.0100631	1	ENSG00000178404	ENSG00000178404	protein_coding
ARHGAP24	4	86396267..86923823	1.69017	1.04697	2.06619	0.0064432	0.0190472	1	ENSG00000138639	ENSG00000138639	protein_coding
NPAS1	19	47523077..47549033	5.17656	1.04697	2.06619	0.0064432	0.0190472	1	ENSG00000130751	ENSG00000130751	protein_coding
PAQR5	15	69591286..69700119	126.254	1.04638	2.06535	2.75255e-17	8.42385e-16	6.23534e-13	ENSG00000137819	ENSG00000137819	protein_coding
PLXDC1	17	complement(37219556..37310647)	1.1526	1.04594	2.06471	0.0139977	0.0371522	1	ENSG00000161381	ENSG00000161381	protein_coding
PLXNA3	X	153686621..153701989	108.619	1.04579	2.0645	2.20743e-17	6.87559e-16	5.0005e-13	ENSG00000130827	ENSG00000130827	protein_coding
PCBP3	21	47063608..47362368	3.29427	1.04435	2.06244	0.000633215	0.00248858	1	ENSG00000183570	ENSG00000183570	protein_coding
AARS	16	complement(70286198..70323446)	392.612	1.04417	2.06218	1.19041e-18	4.21719e-17	2.69664e-14	ENSG00000090861	ENSG00000090861	protein_coding
ORAI3	16	30960387..30967782	22.7569	1.04381	2.06166	4.75443e-07	3.58596e-06	0.0107702	ENSG00000175938	ENSG00000175938	protein_coding
UNC5B	10	72972327..73062621	115.762	1.04255	2.05987	3.36609e-17	1.02479e-15	7.62521e-13	ENSG00000107731	ENSG00000107731	protein_coding
TEX19	17	80317123..80321652	13.4625	1.04163	2.05855	0.000275517	0.00117812	1	ENSG00000182459	ENSG00000182459	protein_coding
DSC3	18	complement(28569974..28622781)	3.6938	1.04163	2.05855	0.000275517	0.00117812	1	ENSG00000134762	ENSG00000134762	protein_coding
TMOD1	9	100263462..100364030	51.9965	1.04137	2.05818	3.25577e-12	5.49501e-11	7.37529e-08	ENSG00000136842	ENSG00000136842	protein_coding
PLEKHA2	8	38758753..38831428	89.1623	1.04013	2.05641	3.02862e-16	8.29841e-15	6.86073e-12	ENSG00000169499	ENSG00000169499	protein_coding
IRF2BPL	14	complement(77490888..77495034)	458.395	1.03842	2.05397	1.48914e-18	5.19155e-17	3.37334e-14	ENSG00000119669	ENSG00000119669	protein_coding
ABHD8	19	complement(17402940..17421045)	23.7381	1.03727	2.05234	1.8252e-06	1.23435e-05	0.0413462	ENSG00000127220	ENSG00000127220	protein_coding
PRKCA	17	64298754..64806861	48.6299	1.03599	2.05052	5.09507e-16	1.35375e-14	1.15419e-11	ENSG00000154229	ENSG00000154229	protein_coding
SEC14L2	22	30792846..30821305	52.1547	1.03558	2.04994	4.02841e-14	8.6784e-13	9.12556e-10	ENSG00000100003	ENSG00000100003	protein_coding
CHRM4	11	complement(46406640..46408107)	10.4706	1.03508	2.04923	0.00403361	0.0127632	1	ENSG00000180720	ENSG00000180720	protein_coding
ZDBF2	2	207139387..207179148	30.9059	1.03496	2.04905	3.54678e-14	7.7071e-13	8.03452e-10	ENSG00000204186	ENSG00000204186	protein_coding
GTPBP1	22	39101728..39134304	88.9177	1.03428	2.04809	9.35993e-17	2.68196e-15	2.1203e-12	ENSG00000100226	ENSG00000100226	protein_coding
FAM160A1	4	152330368..152584784	36.1112	1.03413	2.04788	1.00286e-11	1.59874e-10	2.27177e-07	ENSG00000164142	ENSG00000164142	protein_coding
APLF	2	68694693..68858004	4.72821	1.03387	2.04751	0.000349007	0.00145858	1	ENSG00000169621	ENSG00000169621	protein_coding
C22orf23	22	complement(38339528..38349676)	13.8923	1.03387	2.04751	0.000349007	0.00145858	1	ENSG00000128346	ENSG00000128346	protein_coding
ERO1L	14	complement(53106634..53162618)	299.794	1.03331	2.04672	1.42258e-18	4.99927e-17	3.22257e-14	ENSG00000197930	ENSG00000197930	protein_coding
MBOAT2	2	complement(8992820..9143942)	39.9169	1.03323	2.0466	1.63949e-14	3.71448e-13	3.71394e-10	ENSG00000143797	ENSG00000143797	protein_coding
FAM162A	3	122103023..122131181	154.872	1.03244	2.04548	3.75186e-16	1.01375e-14	8.49909e-12	ENSG00000114023	ENSG00000114023	protein_coding
ARTN	1	44398992..44402913	29.7942	1.03229	2.04527	4.56885e-08	4.13413e-07	0.00103498	ENSG00000117407	ENSG00000117407	protein_coding
TMC4	19	complement(54663846..54676944)	33.7851	1.03216	2.04508	6.75388e-11	9.48247e-10	1.52996e-06	ENSG00000167608	ENSG00000167608	protein_coding
PPL	16	complement(4932508..5010742)	106.557	1.0313	2.04386	5.98523e-17	1.78195e-15	1.35583e-12	ENSG00000118898	ENSG00000118898	protein_coding
RUNX1	21	complement(36160098..37376965)	35.9593	1.03119	2.04371	5.52683e-16	1.46403e-14	1.25199e-11	ENSG00000159216	ENSG00000159216	protein_coding
AHNAK2	14	complement(105403581..105444694)	76.1181	1.02938	2.04115	6.72641e-18	2.18839e-16	1.52373e-13	ENSG00000185567	ENSG00000185567	protein_coding
SAMD5	6	147830063..148058683	20.8313	1.02891	2.04048	2.83798e-10	3.63526e-09	6.42887e-06	ENSG00000203727	ENSG00000203727	protein_coding
PDGFB	22	complement(39619364..39640756)	67.5224	1.02681	2.03752	4.14499e-13	7.8106e-12	9.38964e-09	ENSG00000100311	ENSG00000100311	protein_coding
DMBT1	10	124320181..124403252	1.24172	1.02663	2.03726	0.0187817	0.0478505	1	ENSG00000187908	ENSG00000187908	protein_coding
KDM6B	17	7743222..7758114	96.6808	1.02652	2.03711	1.87687e-16	5.23255e-15	4.25167e-12	ENSG00000132510	ENSG00000132510	protein_coding
NPHP3	3	complement(132276986..132441303)	6.09372	1.02446	2.0342	4.56382e-08	4.13171e-07	0.00103384	ENSG00000113971	ENSG00000113971	protein_coding
PGK1	X	77320685..77384793	1384.04	1.02427	2.03393	5.40695e-19	1.98776e-17	1.22484e-14	ENSG00000102144	ENSG00000102144	protein_coding
BACH2	6	complement(90636248..91006627)	7.23883	1.0234	2.0327	1.65347e-07	1.35239e-06	0.0037456	ENSG00000112182	ENSG00000112182	protein_coding
PDK1	2	173420101..173489823	60.4405	1.02326	2.03251	6.02313e-17	1.7902e-15	1.36442e-12	ENSG00000152256	ENSG00000152256	protein_coding
JARID2	6	15246527..15522252	48.9636	1.02301	2.03215	6.6362e-14	1.39535e-12	1.5033e-09	ENSG00000008083	ENSG00000008083	protein_coding
AKR1E2	10	4828821..4890254	7.60368	1.02221	2.03103	0.0020562	0.0070765	1	ENSG00000165568	ENSG00000165568	protein_coding
GPT2	16	46918290..46965209	79.6716	1.02217	2.03097	1.88416e-15	4.78851e-14	4.2682e-11	ENSG00000166123	ENSG00000166123	protein_coding
CDCP1	3	complement(45123770..45187914)	760.112	1.0206	2.02876	1.07821e-18	3.82744e-17	2.44247e-14	ENSG00000163814	ENSG00000163814	protein_coding
PRDM8	4	81105033..81125483	2.40341	1.02028	2.02831	0.0145399	0.0383474	1	ENSG00000152784	ENSG00000152784	protein_coding
ERVFRD-1	6	complement(11102722..11111965)	3.40125	1.02028	2.02831	0.0145399	0.0383474	1	ENSG00000244476	ENSG00000244476	protein_coding
LPXN	11	complement(58294344..58345693)	4.46974	1.02028	2.02831	0.0145399	0.0383474	1	ENSG00000110031	ENSG00000110031	protein_coding
ST3GAL1	8	complement(134467091..134584183)	37.0892	1.01944	2.02713	6.81179e-14	1.42885e-12	1.54308e-09	ENSG00000008513	ENSG00000008513	protein_coding
PPP1R3B	8	complement(8993765..9009084)	42.9833	1.01827	2.02549	7.7053e-13	1.40312e-11	1.74548e-08	ENSG00000173281	ENSG00000173281	protein_coding
CEBPG	19	33864236..33873592	129.765	1.01723	2.02403	1.13437e-15	2.91676e-14	2.56969e-11	ENSG00000153879	ENSG00000153879	protein_coding
TFRC	3	complement(195754054..195809060)	409.179	1.01668	2.02326	2.53317e-18	8.60884e-17	5.73839e-14	ENSG00000072274	ENSG00000072274	protein_coding
BCKDHA	19	41884215..41930910	62.3852	1.0166	2.02315	2.39792e-11	3.61876e-10	5.43201e-07	ENSG00000248098	ENSG00000248098	protein_coding
FBXL20	17	complement(37415384..37558776)	34.2242	1.01481	2.02064	2.46859e-09	2.73982e-08	5.59209e-05	ENSG00000108306	ENSG00000108306	protein_coding
MSH5-SAPCD1	6	31707797..31732628	4.03559	1.01374	2.01913	0.00333619	0.0108159	1	ENSG00000255152	ENSG00000255152	protein_coding
EFCAB13	17	45400656..45518678	2.5041	1.01374	2.01913	0.00333619	0.0108159	1	ENSG00000178852	ENSG00000178852	protein_coding
NOG	17	54671060..54672951	8.83053	1.01374	2.01913	0.00333619	0.0108159	1	ENSG00000183691	ENSG00000183691	protein_coding
EPAS1	2	46520806..46613836	135.335	1.0132	2.01838	8.40167e-17	2.43122e-15	1.90323e-12	ENSG00000116016	ENSG00000116016	protein_coding
FAM47E-STBD1_2	4	77172886..77232752	25.8915	1.01291	2.01798	2.57582e-08	2.42765e-07	0.000583501	ENSG00000118804	ENSG00000118804	protein_coding
ZNF697	1	complement(120162045..120190396)	34.2698	1.01173	2.01632	3.40224e-11	5.01359e-10	7.7071e-07	ENSG00000143067	ENSG00000143067	protein_coding
NDUFA4L2	12	complement(57628686..57634498)	19.2915	1.01149	2.01599	2.30561e-06	1.52456e-05	0.052229	ENSG00000185633	ENSG00000185633	protein_coding
TIPARP	3	156391024..156424559	189.381	1.00902	2.01255	1.27857e-16	3.62799e-15	2.89634e-12	ENSG00000163659	ENSG00000163659	protein_coding
KIAA1257	3	complement(128628709..128721533)	4.19235	1.00887	2.01234	9.93474e-05	0.000471362	1	ENSG00000114656	ENSG00000114656	protein_coding
C6orf1	6	complement(34214157..34217247)	55.9161	1.00877	2.01219	9.9341e-10	1.18345e-08	2.25037e-05	ENSG00000186577	ENSG00000186577	protein_coding
CACNG8	19	54466294..54493469	2.13928	1.00767	2.01067	0.00213629	0.00732252	1	ENSG00000142408	ENSG00000142408	protein_coding
KHNYN	14	24898492..24910540	101.467	1.00746	2.01037	4.11264e-16	1.10443e-14	9.31637e-12	ENSG00000100441	ENSG00000100441	protein_coding
SLC6A9	1	complement(44457172..44497139)	8.54961	1.00686	2.00954	1.27175e-05	7.29173e-05	0.288088	ENSG00000196517	ENSG00000196517	protein_coding
MYO1F	19	complement(8585674..8642461)	1.82618	1.00674	2.00937	0.00695315	0.0203319	1	ENSG00000142347	ENSG00000142347	protein_coding
NBR1	17	41322498..41363708	103.172	1.00617	2.00858	2.36866e-16	6.54123e-15	5.36572e-12	ENSG00000188554	ENSG00000188554	protein_coding
RIMKLA	1	42846466..42888249	37.0944	1.00567	2.00787	1.10611e-13	2.25019e-12	2.50566e-09	ENSG00000177181	ENSG00000177181	protein_coding
WDR45B	17	complement(80572438..80606429)	450.844	1.00539	2.00749	2.64704e-17	8.1436e-16	5.99634e-13	ENSG00000141580	ENSG00000141580	protein_coding
PPM1K	4	complement(89178772..89205921)	9.79688	1.00476	2.00661	1.9654e-08	1.89891e-07	0.000445222	ENSG00000163644	ENSG00000163644	protein_coding
CYP1A1	15	complement(75011883..75017951)	13.7161	1.0037	2.00513	8.11293e-06	4.85061e-05	0.183782	ENSG00000140465	ENSG00000140465	protein_coding
FHL2	2	complement(105974169..106054970)	97.3293	1.00311	2.00431	1.33334e-15	3.40837e-14	3.02041e-11	ENSG00000115641	ENSG00000115641	protein_coding
WNT11	11	complement(75897369..75921780)	8.62854	1.0028	2.00389	0.00138736	0.00501005	1	ENSG00000085741	ENSG00000085741	protein_coding
SMAD9	13	complement(37418968..37494902)	17.9831	1.00271	2.00375	8.0014e-09	8.23237e-08	0.000181256	ENSG00000120693	ENSG00000120693	protein_coding
C15orf62	15	41062159..41064643	12.9087	1.00219	2.00304	0.00012367	0.000574331	1	ENSG00000188277	ENSG00000188277	protein_coding
GJB3	1	35246790..35251970	257.155	1.00178	2.00247	1.92137e-15	4.86896e-14	4.35248e-11	ENSG00000188910	ENSG00000188910	protein_coding
RAC2	22	complement(37621301..37640488)	135.665	1.00131	2.00182	1.08654e-13	2.21296e-12	2.46134e-09	ENSG00000128340	ENSG00000128340	protein_coding
ABCG1	21	43619799..43717354	3.54663	1.00071	2.00098	0.00112362	0.00413599	1	ENSG00000160179	ENSG00000160179	protein_coding
PI4K2A_2	10	99344131..99436191	139.753	1.00054	2.00075	2.74093e-15	6.85663e-14	6.20903e-11	ENSG00000155252	ENSG00000155252	protein_coding
KIF7	15	complement(90152020..90198682)	2.0713	1.0003	2.00041	0.0194556	0.0492171	1	ENSG00000166813	ENSG00000166813	protein_coding
FRY	13	32605437..32870794	1.76864	0.999254	1.99897	0.000268796	0.00115219	1	ENSG00000073910	ENSG00000073910	protein_coding
B3GAT2	6	complement(71566382..71666741)	1.73054	0.996527	1.99519	0.0150565	0.0395138	1	ENSG00000112309	ENSG00000112309	protein_coding
WNT4	1	complement(22443798..22470462)	6.7169	0.996501	1.99516	0.00018507	0.00082622	1	ENSG00000162552	ENSG00000162552	protein_coding
GABARAPL1	12	10365057..10375727	79.7731	0.996088	1.99458	2.18122e-13	4.26709e-12	4.94111e-09	ENSG00000139112	ENSG00000139112	protein_coding
HLA-A	6	29909037..29913661	792.459	0.996086	1.99458	2.46042e-17	7.62295e-16	5.57359e-13	ENSG00000206503	ENSG00000206503	protein_coding
ADAM17	2	complement(9628615..9695921)	134.061	0.995831	1.99423	1.04546e-15	2.69209e-14	2.36827e-11	ENSG00000151694	ENSG00000151694	protein_coding
THSD4	15	71389291..72075722	17.2539	0.995437	1.99368	9.94834e-13	1.79295e-11	2.2536e-08	ENSG00000187720	ENSG00000187720	protein_coding
CARS	11	complement(3022152..3078843)	65.9838	0.994796	1.9928	1.92926e-15	4.88188e-14	4.37034e-11	ENSG00000110619	ENSG00000110619	protein_coding
FKBP1B	2	24272571..24286551	27.2977	0.994223	1.99201	1.18981e-05	6.85658e-05	0.269528	ENSG00000119782	ENSG00000119782	protein_coding
SMAP1	6	71377479..71571718	9.00189	0.994169	1.99193	3.72518e-05	0.0001939	0.843865	ENSG00000112305	ENSG00000112305	protein_coding
C5orf45	5	complement(179261436..179289173)	15.3025	0.992329	1.98939	5.33527e-10	6.59798e-09	1.2086e-05	ENSG00000161010	ENSG00000161010	protein_coding
MID2	X	107068985..107170423	26.0024	0.990682	1.98712	1.13268e-07	9.49457e-07	0.00256585	ENSG00000080561	ENSG00000080561	protein_coding
STAT4	2	complement(191894302..192016322)	4.95324	0.990343	1.98666	0.00143907	0.00517017	1	ENSG00000138378	ENSG00000138378	protein_coding
DACT1	14	59100685..59115039	4.68848	0.990343	1.98666	0.00143907	0.00517017	1	ENSG00000165617	ENSG00000165617	protein_coding
FTL	19	49468558..49470135	7899.27	0.990195	1.98645	8.09994e-18	2.61104e-16	1.83488e-13	ENSG00000087086	ENSG00000087086	protein_coding
PTCH1	9	complement(98205262..98279339)	14.7628	0.989643	1.98569	3.3314e-12	5.61725e-11	7.54662e-08	ENSG00000185920	ENSG00000185920	protein_coding
NFATC2	20	complement(50003494..50179370)	20.2843	0.989608	1.98564	1.06749e-10	1.46361e-09	2.41819e-06	ENSG00000101096	ENSG00000101096	protein_coding
SYNE1	6	complement(152442819..152958936)	2.84013	0.989574	1.9856	1.29352e-09	1.50818e-08	2.9302e-05	ENSG00000131018	ENSG00000131018	protein_coding
SHANK2	11	complement(70313961..70963623)	17.5332	0.987425	1.98264	9.24934e-13	1.66869e-11	2.09525e-08	ENSG00000162105	ENSG00000162105	protein_coding
PRSS22	16	complement(2902728..2908171)	20.158	0.987326	1.98251	9.20808e-06	5.42766e-05	0.208591	ENSG00000005001	ENSG00000005001	protein_coding
KLF11	2	10182976..10194963	23.5192	0.986868	1.98188	8.18703e-09	8.40069e-08	0.000185461	ENSG00000172059	ENSG00000172059	protein_coding
RNF223	1	complement(1006346..1009687)	43.5691	0.986781	1.98176	9.64829e-08	8.20128e-07	0.00218563	ENSG00000237330	ENSG00000237330	protein_coding
NR4A2	2	complement(157180944..157198860)	21.3949	0.986095	1.98082	7.89823e-08	6.82282e-07	0.00178919	ENSG00000153234	ENSG00000153234	protein_coding
NOD2	16	50727514..50766988	10.4076	0.98565	1.9802	1.69387e-06	1.15309e-05	0.0383712	ENSG00000167207	ENSG00000167207	protein_coding
P2RX4	12	121647660..121671909	11.8358	0.985206	1.9796	2.45341e-08	2.3193e-07	0.000555771	ENSG00000135124	ENSG00000135124	protein_coding
TMEM255B	13	114462216..114514926	7.30295	0.984653	1.97884	0.00450167	0.014029	1	ENSG00000184497	ENSG00000184497	protein_coding
PARD6B	20	49348081..49373332	129.388	0.984182	1.97819	5.75317e-15	1.37825e-13	1.30327e-10	ENSG00000124171	ENSG00000124171	protein_coding
HRH1	3	11178779..11305243	24.1001	0.983103	1.97671	1.20645e-09	1.41419e-08	2.73297e-05	ENSG00000196639	ENSG00000196639	protein_coding
SCAPER	15	complement(76640526..77197785)	12.5943	0.981504	1.97452	6.86062e-10	8.34312e-09	1.55414e-05	ENSG00000140386	ENSG00000140386	protein_coding
EGFR	7	55086714..55324313	149.066	0.980872	1.97366	9.21108e-17	2.64796e-15	2.08659e-12	ENSG00000146648	ENSG00000146648	protein_coding
COL4A6	X	complement(107386780..107682727)	3.02487	0.980579	1.97326	0.000240389	0.00104395	1	ENSG00000197565	ENSG00000197565	protein_coding
MICALCL	11	12297627..12380691	18.8975	0.979606	1.97193	9.43901e-07	6.73129e-06	0.0213822	ENSG00000133808	ENSG00000133808	protein_coding
HMOX1	22	35776354..35790207	165.615	0.977382	1.96889	1.28575e-13	2.59758e-12	2.91262e-09	ENSG00000100292	ENSG00000100292	protein_coding
PTPRM	18	7566780..8406859	13.8975	0.977036	1.96842	1.12639e-09	1.32388e-08	2.55161e-05	ENSG00000173482	ENSG00000173482	protein_coding
GIPR	19	46171502..46186982	7.61991	0.976797	1.96809	8.20793e-05	0.000397389	1	ENSG00000010310	ENSG00000010310	protein_coding
PLSCR4	3	complement(145910126..145968966)	5.53355	0.976622	1.96785	0.000981281	0.00366512	1	ENSG00000114698	ENSG00000114698	protein_coding
SLC35G2	3	136537489..136574734	8.88565	0.975803	1.96674	5.84262e-05	0.000292148	1	ENSG00000168917	ENSG00000168917	protein_coding
GOLGA6L20	15	83098710..83108085	14.1402	0.975013	1.96566	3.17934e-08	2.94833e-07	0.000720216	ENSG00000196648	ENSG00000196648	protein_coding
NKX2-1	14	complement(36985602..36990354)	3.701	0.974483	1.96494	0.0155477	0.0406688	1	ENSG00000136352	ENSG00000136352	protein_coding
BIK	22	43506754..43525718	122.369	0.974213	1.96457	5.86571e-09	6.16303e-08	0.000132876	ENSG00000100290	ENSG00000100290	protein_coding
RASA4	7	complement(102220093..102257204)	11.5193	0.973753	1.96394	6.97978e-08	6.10157e-07	0.00158113	ENSG00000105808	ENSG00000105808	protein_coding
CHIC2	4	complement(54875956..54930857)	57.2969	0.973398	1.96346	3.08424e-07	2.41776e-06	0.00698674	ENSG00000109220	ENSG00000109220	protein_coding
HK1	10	71029740..71161638	239.474	0.97324	1.96324	3.10684e-16	8.49947e-15	7.03793e-12	ENSG00000156515	ENSG00000156515	protein_coding
PLIN5	19	complement(4522543..4535236)	2.63709	0.973179	1.96316	0.0120977	0.0327586	1	ENSG00000214456	ENSG00000214456	protein_coding
HLA-F	6	29690552..29706305	14.2646	0.971765	1.96124	9.07958e-07	6.48816e-06	0.020568	ENSG00000204642	ENSG00000204642	protein_coding
PER2	2	complement(239152679..239198743)	32.6519	0.970729	1.95983	1.6717e-11	2.58094e-10	3.7869e-07	ENSG00000132326	ENSG00000132326	protein_coding
ACVR1C	2	complement(158383279..158485517)	3.74303	0.97064	1.95971	0.000120743	0.000561928	1	ENSG00000123612	ENSG00000123612	protein_coding
SEC24D	4	complement(119643978..119759838)	40.9867	0.969774	1.95853	1.66161e-13	3.28872e-12	3.76405e-09	ENSG00000150961	ENSG00000150961	protein_coding
LRRTM2	5	complement(138204612..138211057)	6.1402	0.969622	1.95833	7.18278e-05	0.000353019	1	ENSG00000146006	ENSG00000146006	protein_coding
GPR146	7	1084212..1098897	5.28714	0.969533	1.95821	0.00465141	0.0144529	1	ENSG00000164849	ENSG00000164849	protein_coding
SIAH2	3	complement(150458914..150481264)	165.988	0.969038	1.95754	1.12107e-13	2.278e-12	2.53956e-09	ENSG00000181788	ENSG00000181788	protein_coding
ADAM32	8	38964509..39142430	1.76322	0.968879	1.95732	0.00370203	0.0118422	1	ENSG00000197140	ENSG00000197140	protein_coding
SERINC3	20	complement(43124862..43150750)	211.776	0.966494	1.95409	1.81803e-15	4.62714e-14	4.11838e-11	ENSG00000132824	ENSG00000132824	protein_coding
WDR60	7	158649269..158749438	18.444	0.965472	1.9527	4.76094e-09	5.06293e-08	0.00010785	ENSG00000126870	ENSG00000126870	protein_coding
GPR155	2	complement(175296966..175351822)	14.2561	0.964684	1.95164	2.87293e-08	2.68119e-07	0.000650804	ENSG00000163328	ENSG00000163328	protein_coding
PLXNB3	X	153029651..153044801	5.01596	0.96339	1.94989	0.000105089	0.000496056	1	ENSG00000198753	ENSG00000198753	protein_coding
NEURL1	10	105253736..105352309	9.02554	0.962306	1.94842	2.38985e-05	0.000129467	0.541372	ENSG00000107954	ENSG00000107954	protein_coding
PRKAB2	1	complement(146626685..146644129)	36.3523	0.961412	1.94721	7.28855e-11	1.01761e-09	1.65107e-06	ENSG00000131791	ENSG00000131791	protein_coding
TGFA	2	complement(70674412..70781325)	290.048	0.960995	1.94665	7.66578e-16	1.99151e-14	1.73653e-11	ENSG00000163235	ENSG00000163235	protein_coding
TSPAN31	12	58131796..58143994	14.6441	0.960449	1.94592	2.91661e-07	2.2925e-06	0.006607	ENSG00000135452	ENSG00000135452	protein_coding
SATB1	3	complement(18386879..18487080)	12.9063	0.959415	1.94452	2.17434e-09	2.43638e-08	4.92554e-05	ENSG00000182568	ENSG00000182568	protein_coding
ASPH	8	complement(62413116..62627155)	469.282	0.957251	1.94161	9.84954e-17	2.81305e-15	2.23122e-12	ENSG00000198363	ENSG00000198363	protein_coding
KIAA0430	16	complement(15688243..15737023)	54.5736	0.957141	1.94146	2.96624e-14	6.49388e-13	6.71942e-10	ENSG00000166783	ENSG00000166783	protein_coding
CYTH4	22	37678068..37711382	8.79192	0.957109	1.94142	6.57147e-06	3.99575e-05	0.148864	ENSG00000100055	ENSG00000100055	protein_coding
PRSS8	16	complement(31142756..31147083)	103.421	0.95708	1.94138	2.24048e-12	3.86322e-11	5.07535e-08	ENSG00000052344	ENSG00000052344	protein_coding
BMP8A	1	39957318..39991607	18.9587	0.95649	1.94058	0.000222429	0.000972454	1	ENSG00000183682	ENSG00000183682	protein_coding
TM4SF19_2	3	complement(196046213..196065374)	10.0456	0.955452	1.93919	0.00305275	0.00997262	1	ENSG00000145107	ENSG00000145107	protein_coding
SMIM3	5	150157508..150176296	8.16741	0.955452	1.93919	0.00305275	0.00997262	1	ENSG00000256235	ENSG00000256235	protein_coding
SGSM1	22	25202236..25323545	12.6479	0.955321	1.93901	2.1949e-08	2.10109e-07	0.00049721	ENSG00000167037	ENSG00000167037	protein_coding
PLTP	20	complement(44527399..44540794)	7.51205	0.95531	1.939	0.00381968	0.0121741	1	ENSG00000100979	ENSG00000100979	protein_coding
PRR26	10	695888..711109	3.31866	0.954973	1.93854	0.00605085	0.0180088	1	ENSG00000180525	ENSG00000180525	protein_coding
TLR5	1	complement(223282748..223316624)	3.23299	0.954771	1.93827	0.00766368	0.0220746	1	ENSG00000187554	ENSG00000187554	protein_coding
GJC2	1	228337553..228347527	5.36304	0.953965	1.93719	0.0160137	0.041726	1	ENSG00000198835	ENSG00000198835	protein_coding
ATP9B	18	76829285..77138283	11.3695	0.952058	1.93463	4.17519e-10	5.24096e-09	9.45807e-06	ENSG00000166377	ENSG00000166377	protein_coding
PKIA	8	79428374..79517502	11.4923	0.952045	1.93461	1.62768e-05	9.13086e-05	0.368719	ENSG00000171033	ENSG00000171033	protein_coding
EGLN1	1	complement(231499497..231560790)	177.537	0.950333	1.93232	2.14606e-15	5.40708e-14	4.86146e-11	ENSG00000135766	ENSG00000135766	protein_coding
PSORS1C1	6	31082527..31107869	6.47371	0.950293	1.93226	9.49098e-05	0.000453498	1	ENSG00000204540	ENSG00000204540	protein_coding
ZBTB41	1	complement(197122810..197169672)	64.5113	0.948789	1.93025	8.18757e-14	1.70115e-12	1.85473e-09	ENSG00000177888	ENSG00000177888	protein_coding
C8orf58	8	22457114..22461663	24.7815	0.948655	1.93007	2.75368e-07	2.17125e-06	0.00623791	ENSG00000241852	ENSG00000241852	protein_coding
RAB27B	18	52385091..52562747	3.55189	0.947085	1.92797	0.000723284	0.00279865	1	ENSG00000041353	ENSG00000041353	protein_coding
PPP1R12B	1	202317827..202561834	13.6276	0.946417	1.92708	1.86559e-11	2.86292e-10	4.22612e-07	ENSG00000077157	ENSG00000077157	protein_coding
GK	X	30671476..30748725	5.18517	0.945688	1.92611	0.00133206	0.00482824	1	ENSG00000198814	ENSG00000198814	protein_coding
CATSPER2	15	complement(43920701..43960316)	4.49347	0.944031	1.9239	9.82335e-05	0.000466835	1	ENSG00000166762	ENSG00000166762	protein_coding
CEACAM1	19	complement(43011456..43065386)	6.47244	0.943252	1.92286	0.000138968	0.00063811	1	ENSG00000079385	ENSG00000079385	protein_coding
FAM227B	15	complement(49619159..49913128)	5.60426	0.942381	1.9217	0.000198399	0.000878634	1	ENSG00000166262	ENSG00000166262	protein_coding
H6PD	1	9294834..9331396	43.0903	0.942374	1.92169	7.9021e-13	1.43746e-11	1.79006e-08	ENSG00000049239	ENSG00000049239	protein_coding
MOB3A	19	complement(2071037..2096672)	162.201	0.941559	1.9206	4.53398e-14	9.70793e-13	1.02708e-09	ENSG00000172081	ENSG00000172081	protein_coding
IQCD	12	complement(113633246..113658899)	6.65578	0.940451	1.91913	0.00622861	0.0184845	1	ENSG00000166578	ENSG00000166578	protein_coding
TNIP1	5	complement(150409506..150473138)	85.6983	0.939728	1.91817	1.78614e-13	3.52722e-12	4.04614e-09	ENSG00000145901	ENSG00000145901	protein_coding
SNX33	15	75940247..75954642	39.0562	0.939481	1.91784	5.10507e-12	8.42168e-11	1.15645e-07	ENSG00000173548	ENSG00000173548	protein_coding
CBX4	17	complement(77806955..77813228)	165.797	0.939355	1.91767	3.19084e-13	6.09527e-12	7.22821e-09	ENSG00000141582	ENSG00000141582	protein_coding
CRIP2	14	105939299..105946499	32.8681	0.938104	1.91601	1.26458e-09	1.47641e-08	2.86465e-05	ENSG00000182809	ENSG00000182809	protein_coding
NCMAP	1	24882602..24935819	3.48577	0.938023	1.9159	0.010028	0.0279101	1	ENSG00000184454	ENSG00000184454	protein_coding
CDKN2D	19	complement(10677138..10679735)	46.0203	0.936568	1.91397	1.50794e-06	1.03618e-05	0.0341594	ENSG00000129355	ENSG00000129355	protein_coding
EVA1A	2	complement(75696428..75796848)	4.87095	0.936539	1.91393	0.0128132	0.0344145	1	ENSG00000115363	ENSG00000115363	protein_coding
ZFPM2	8	106330920..106816760	1.99253	0.936539	1.91393	0.0128132	0.0344145	1	ENSG00000169946	ENSG00000169946	protein_coding
KDM5C	X	complement(53220503..53254604)	152.084	0.935273	1.91225	5.30597e-15	1.2781e-13	1.20196e-10	ENSG00000126012	ENSG00000126012	protein_coding
C1orf106	1	200860176..200884863	21.2353	0.934717	1.91152	2.30319e-08	2.19623e-07	0.000521741	ENSG00000163362	ENSG00000163362	protein_coding
GKAP1	9	complement(86354336..86444431)	9.48777	0.934171	1.91079	0.000295306	0.00125357	1	ENSG00000165113	ENSG00000165113	protein_coding
RNF19A	8	complement(101269288..101348446)	55.7928	0.933016	1.90926	4.18351e-12	6.94717e-11	9.47692e-08	ENSG00000034677	ENSG00000034677	protein_coding
TRIM16	17	complement(15531274..15587625)	60.7864	0.932783	1.90896	3.7213e-12	6.24466e-11	8.42986e-08	ENSG00000221926	ENSG00000221926	protein_coding
ABCB6	2	complement(220074490..220083712)	58.0986	0.932573	1.90868	9.09416e-12	1.45374e-10	2.0601e-07	ENSG00000115657	ENSG00000115657	protein_coding
NPIPA7_3	16	complement(18451943..18473188)	16.1008	0.932551	1.90865	2.18065e-05	0.000119016	0.493983	ENSG00000233024	ENSG00000233024	protein_coding
KLF7	2	complement(207938861..208031991)	40.2261	0.931602	1.90739	2.26007e-12	3.88937e-11	5.11974e-08	ENSG00000118263	ENSG00000118263	protein_coding
TMTC1	12	complement(29653773..29937692)	6.62085	0.930422	1.90583	1.11643e-07	9.38079e-07	0.00252905	ENSG00000133687	ENSG00000133687	protein_coding
RAPH1	2	complement(204259068..204400133)	43.9682	0.92869	1.90355	3.77886e-13	7.17943e-12	8.56025e-09	ENSG00000173166	ENSG00000173166	protein_coding
BNIP3	10	complement(133781578..133795435)	377.043	0.92828	1.90301	4.78222e-14	1.02145e-12	1.08332e-09	ENSG00000176171	ENSG00000176171	protein_coding
KAZALD1	10	102821598..102827888	10.772	0.928041	1.90269	0.000253631	0.00109441	1	ENSG00000107821	ENSG00000107821	protein_coding
SLC9A1	1	complement(27425306..27493472)	53.081	0.927776	1.90234	8.17607e-12	1.31537e-10	1.85212e-07	ENSG00000090020	ENSG00000090020	protein_coding
RNF32	7	156432975..156469824	5.73348	0.927575	1.90208	0.00115091	0.00422755	1	ENSG00000105982	ENSG00000105982	protein_coding
RBPJ	4	26165077..26436541	126.511	0.927321	1.90174	1.37701e-14	3.14009e-13	3.11935e-10	ENSG00000168214	ENSG00000168214	protein_coding
RNF19B	1	complement(33402046..33430286)	97.1715	0.926801	1.90106	4.37996e-11	6.34769e-10	9.92193e-07	ENSG00000116514	ENSG00000116514	protein_coding
NAGS	17	42081914..42086431	46.0607	0.926468	1.90062	1.04721e-08	1.05661e-07	0.000237225	ENSG00000161653	ENSG00000161653	protein_coding
AIM1L	1	complement(26648350..26680621)	11.8432	0.92588	1.89984	5.08469e-06	3.1496e-05	0.115183	ENSG00000176092	ENSG00000176092	protein_coding
TSC22D2	3	150126122..150184218	62.302	0.925836	1.89978	8.10491e-14	1.68598e-12	1.83601e-09	ENSG00000196428	ENSG00000196428	protein_coding
[truncated: 5,519 more rows]

## Sheet: HT29 GSEA
Pathway	Core_Enrichment	EnrichmentScore	NES	P_Value	P_Adjust	Q_Value	Rank	LeadingEdge
[truncated: 19 more rows]

## Sheet: HCT116 GSEA
Pathway	Core_Enrichment	EnrichmentScore	NES	P_Value	P_Adjust	Q_Value	Rank	LeadingEdge
[truncated: 27 more rows]

[truncated: 2 more sheets: GO-HT29, GO-HCT116]
